# Supplementary material for: Revealing the associated microflora hosted by the globally significant parasite Trichostrongylus colubriformis
Source: Sci Rep. 2024 Feb 14;14:3723. doi: 10.1038/s41598-024-53772-z (PMC10866999; doi:10.1038/s41598-024-53772-z)
Supplement: Supplementary file 2 — Supplementary Information 1. [file 41598_2024_53772_MOESM2_ESM.xlsx]

## Sheet: Dada2_read_processing_summary
Bioproject accession	Accession	Sample ID	Environment	Year sampling	input reads	filtered	denoisedF	denoisedR	merged	remove chimeras	filtered length (353-477bp)	filtered abundance (10 minimum reads)
PRJNA674764	SRR26715190	Duo1	Duodenum	2020	26787	26570	10171	8936	9320	5600	5447	4901
PRJNA674764	SRR26715189	Duo2	Duodenum	2020	40155	39514	10930	10705	10768	9762	9529	8283
PRJNA674764	SRR26715178	Duo3	Duodenum	2020	37890	37416	14920	14502	14743	13393	13004	11137
PRJNA674764	SRR26715175	Duo4	Duodenum	2020	34416	34128	11510	10990	11255	9469	9311	5469
PRJNA674764	SRR26715174	Duo5	Duodenum	2020	30700	29798	11568	11099	11374	9954	9382	7161
PRJNA674764	SRR26715173	Duo6	Duodenum	2022	230793	230783	200392	200027	199956	195393	173307	170212
PRJNA674764	SRR26715172	Duo7	Duodenum	2022	222089	222075	194770	194390	194355	192246	189858	189327
PRJNA674764	SRR26715171	Duo8	Duodenum	2022	211545	211507	185105	184950	184695	182885	181057	180360
PRJNA674764	SRR26715170	Duo9	Duodenum	2022	197546	197539	174784	174430	174286	171824	161188	160922
PRJNA674764	SRR26715169	Duo10	Duodenum	2022	220274	220263	192751	192573	192271	190586	190432	190075
PRJNA674764	SRR26715188	Duo11	Duodenum	2022	224589	224582	196900	196828	196476	194796	194673	194398
PRJNA674764	SRR26715187	Tri1	Trichostrongylus colubriformis	2020	24803	24802	21258	21212	21222	21004	20986	20860
PRJNA674764	SRR26715186	Tri2	Trichostrongylus colubriformis	2020	23432	23379	20651	20628	20615	20395	20091	19624
PRJNA674764	SRR26715185	Tri3	Trichostrongylus colubriformis	2020	116459	116457	72751	72710	72709	72469	72324	72230
PRJNA674764	SRR26715184	Tri4	Trichostrongylus colubriformis	2020	101124	100893	82327	80761	81117	76425	72763	18829
PRJNA674764	SRR26715183	Tri5	Trichostrongylus colubriformis	2020	108486	108480	73722	73658	73666	73325	73000	72960
PRJNA674764	SRR26715182	Tri6	Trichostrongylus colubriformis	2022	218178	218158	190142	189765	189791	187376	179152	178861
PRJNA674764	SRR26715181	Tri7	Trichostrongylus colubriformis	2022	184670	184653	158700	158437	158640	155823	151479	151123
PRJNA674764	SRR26715180	Tri8	Trichostrongylus colubriformis	2022	221406	221393	193993	193790	193737	191697	182643	182563
PRJNA674764	SRR26715179	Tri9	Trichostrongylus colubriformis	2022	195633	195605	168630	168018	168142	165452	161063	154374
PRJNA674764	SRR26715177	Tri10	Trichostrongylus colubriformis	2022	223013	222992	195893	195670	195376	193432	190947	189901
PRJNA674764	SRR26715176	Tri11	Trichostrongylus colubriformis	2022	216878	216850	190952	190639	190343	187643	181487	176854
