# Supplementary material for: Revealing the associated microflora hosted by the globally significant parasite Trichostrongylus colubriformis
Source: Sci Rep. 2024 Feb 14;14:3723. doi: 10.1038/s41598-024-53772-z (PMC10866999; doi:10.1038/s41598-024-53772-z)
Supplement: Supplementary file 3 — Supplementary Information 2. [file 41598_2024_53772_MOESM3_ESM.xlsx]

## Sheet: Sheet1
	Duo1	Duo2	Duo3	Duo4	Duo5	Duo6	Duo7	Duo8	Duo9	Duo10	Duo11	Tri1	Tri2	Tri3	Tri4	Tri5	Tri6	Tri7	Tri8	Tri9	Tri10	Tri11	Kingdom	Phylum	Class	Order	Family	Genus
ASV_1	1	0	0	0	2	64432	90568	164289	90678	155364	190072	399	338	4794	102	26347	70857	1944	48733	12378	145304	138389	Bacteria	Pseudomonadota	Gammaproteobacteria	Enterobacterales	Enterobacteriaceae	Escherichia
ASV_2	0	0	0	0	0	49678	1746	5880	2	0	108	0	0	117	0	0	55503	97601	94195	7326	487	2225	Bacteria	Bacillota	Clostridia	Eubacteriales	Clostridiaceae	Clostridium
ASV_3	0	0	0	0	0	1	5	0	0	1	0	420	421	62344	0	23208	15271	10212	19737	79437	5233	13316	Bacteria	Mycoplasmatota	Unclassified	Mycoplasmoidales	Unclassified	Unclassified
ASV_4	0	0	0	0	0	22625	66976	919	29128	31181	449	0	63	1740	25	67	10591	282	138	6589	30235	264	Bacteria	Pseudomonadota	Gammaproteobacteria	Enterobacterales	Enterobacteriaceae	Escherichia
ASV_5	0	0	0	0	0	0	0	0	0	0	0	18980	17595	100	0	60	5771	4125	5552	15433	488	800	Bacteria	Mycoplasmatota	Unclassified	Mycoplasmoidales	Metamycoplasmataceae	Mycoplasmoides
ASV_6	0	0	0	0	0	0	0	0	32370	0	39	0	0	0	3	0	0	0	1	476	0	0	Bacteria	Bacteroidota	Bacteroidia	Bacteroidales	Bacteroidaceae	Bacteroides
ASV_7	0	0	0	0	0	2	22899	6	9	21	1	0	0	0	0	0	0	71	1	705	7	350	Archaea	Euryarchaeota	Methanobacteria	Methanobacteriales	Methanobacteriaceae	Methanobacterium
ASV_8	0	0	0	0	0	8308	125	263	120	203	209	1	1	7	0	41	10296	3	144	841	296	281	Bacteria	Pseudomonadota	Gammaproteobacteria	Enterobacterales	Enterobacteriaceae	Escherichia
ASV_9	0	0	0	0	0	16949	2	0	154	0	40	0	0	0	0	0	0	0	0	0	0	0	Bacteria	Bacillota	Clostridia	Eubacteriales	Clostridiaceae	Clostridium
ASV_10	2	148	0	0	0	116	0	60	0	22	0	93	0	59	3	9572	2769	0	1032	0	1	46	Bacteria	Bacillota	Bacilli	Lactobacillales	Enterococcaceae	Enterococcus
ASV_11	0	0	0	0	0	135	187	11	0	0	14	0	0	0	0	0	189	10582	287	155	0	86	Bacteria	Bacillota	Clostridia	Eubacteriales	Clostridiaceae	Clostridium
ASV_12	0	0	0	0	0	37	179	3	0	0	13	0	0	0	0	0	66	10327	84	0	0	0	Bacteria	Bacillota	Clostridia	Eubacteriales	Clostridiaceae	Clostridium
ASV_13	0	0	0	0	0	59	163	16	0	0	8	0	0	0	0	0	168	8636	163	12	3	0	Bacteria	Bacillota	Clostridia	Eubacteriales	Clostridiaceae	Clostridium
ASV_14	0	0	0	0	0	130	250	1961	195	366	391	0	0	3	0	35	161	79	4049	28	363	345	Bacteria	Pseudomonadota	Gammaproteobacteria	Enterobacterales	Enterobacteriaceae	Escherichia
ASV_15	0	32	0	0	0	0	0	0	0	0	0	0	8	0	5957	0	12	0	0	0	34	0	Bacteria	Campylobacterota	Epsilonproteobacteria	Campylobacterales	Helicobacteraceae	Helicobacter
ASV_16	0	0	0	0	0	38	73	1196	58	90	91	0	1	1	0	1	45	68	3784	0	84	198	Bacteria	Pseudomonadota	Gammaproteobacteria	Enterobacterales	Enterobacteriaceae	Escherichia
ASV_17	0	0	0	0	0	0	0	0	0	2	0	0	0	465	0	4779	0	22	1	0	0	0	Bacteria	Mycoplasmatota	Unclassified	Mycoplasmoidales	Metamycoplasmataceae	Mycoplasmoides
ASV_18	0	0	0	0	0	0	27	446	4	24	6	0	0	0	0	0	244	98	249	2855	209	694	Bacteria	Synergistota	Synergistia	Synergistales	Dethiosulfovibrionaceae	Dethiosulfovibrio
ASV_19	0	0	0	0	0	3	7	19	4	12	18	0	0	1	0	3684	4	0	0	0	16	5	Bacteria	Pseudomonadota	Gammaproteobacteria	Enterobacterales	Enterobacteriaceae	Escherichia
ASV_20	628	119	61	118	920	0	48	0	0	2	0	0	0	0	8	0	626	195	0	76	0	964	Bacteria	Actinomycetota	Actinomycetes	Bifidobacteriales	Bifidobacteriaceae	Unclassified
ASV_21	0	0	0	0	0	0	0	0	0	0	0	0	1	50	0	15	378	287	477	1892	107	384	Bacteria	Mycoplasmatota	Unclassified	Unclassified	Unclassified	Unclassified
ASV_22	0	0	0	0	0	6	5	363	0	22	7	0	0	0	0	0	462	30	83	822	336	1243	Bacteria	Campylobacterota	Epsilonproteobacteria	Campylobacterales	Sulfurospirillaceae	Sulfurospirillum
ASV_23	0	0	0	0	0	158	304	406	223	445	525	1	0	5	0	31	192	6	136	37	390	356	Bacteria	Pseudomonadota	Gammaproteobacteria	Enterobacterales	Enterobacteriaceae	Escherichia
ASV_24	0	0	0	0	0	174	244	485	219	392	590	0	0	11	0	50	142	3	120	30	361	359	Bacteria	Pseudomonadota	Gammaproteobacteria	Enterobacterales	Enterobacteriaceae	Escherichia
ASV_25	0	0	0	0	0	0	19	357	4	0	0	0	0	0	0	0	0	2706	78	0	0	0	Bacteria	Campylobacterota	Epsilonproteobacteria	Campylobacterales	Campylobacteraceae	Campylobacter
ASV_26	0	0	0	0	0	4	5	167	1	2	2	0	0	0	0	0	6	72	80	815	187	1341	Bacteria	Pseudomonadota	Gammaproteobacteria	Pseudomonadales	Pseudomonadaceae	Unclassified
ASV_27	0	0	0	0	0	68	183	447	148	241	245	0	0	0	0	8	190	2	116	176	430	393	Bacteria	Pseudomonadota	Gammaproteobacteria	Enterobacterales	Enterobacteriaceae	Escherichia
ASV_28	0	0	0	0	0	124	182	372	227	322	392	1	0	10	0	24	165	5	100	21	272	383	Bacteria	Pseudomonadota	Gammaproteobacteria	Enterobacterales	Enterobacteriaceae	Escherichia
ASV_29	0	0	0	0	0	0	2569	1	2	2	3	0	0	0	0	0	1	0	0	0	0	0	Archaea	Euryarchaeota	Methanobacteria	Methanobacteriales	Methanobacteriaceae	Methanobacterium
ASV_30	0	0	0	0	0	2	0	84	0	0	0	0	0	0	0	0	171	115	59	993	153	527	Bacteria	Pseudomonadota	Gammaproteobacteria	Xanthomonadales	Xanthomonadaceae	Stenotrophomonas
ASV_31	0	0	0	0	0	0	0	0	2018	0	2	0	0	0	0	0	0	0	0	2	0	0	Bacteria	Bacteroidota	Bacteroidia	Bacteroidales	Bacteroidaceae	Bacteroides
ASV_32	0	0	0	0	0	0	0	0	0	0	0	0	0	2	0	1922	11	0	0	0	0	0	Bacteria	Bacillota	Bacilli	Lactobacillales	Enterococcaceae	Enterococcus
ASV_33	0	0	0	0	0	62	91	197	83	148	174	0	0	5	0	18	91	3	97	47	274	533	Bacteria	Pseudomonadota	Gammaproteobacteria	Enterobacterales	Enterobacteriaceae	Escherichia
ASV_34	0	0	0	0	0	0	4	208	0	8	0	0	0	0	0	0	83	119	92	790	446	37	Bacteria	Synergistota	Synergistia	Synergistales	Dethiosulfovibrionaceae	Dethiosulfovibrio
ASV_35	0	0	0	0	0	0	0	89	0	2	0	0	0	0	0	0	46	39	53	639	105	797	Bacteria	Pseudomonadota	Gammaproteobacteria	Pseudomonadales	Pseudomonadaceae	Pseudomonas
ASV_36	0	0	0	0	0	1715	0	0	19	0	0	0	0	0	0	0	0	0	0	0	0	0	Bacteria	Bacillota	Clostridia	Eubacteriales	Clostridiaceae	Clostridium
ASV_37	0	0	0	0	0	0	0	0	0	0	0	0	0	1	0	1719	3	0	0	0	0	0	Bacteria	Bacillota	Bacilli	Lactobacillales	Enterococcaceae	Enterococcus
ASV_38	0	0	0	0	0	1672	5	0	15	0	2	0	0	0	0	0	0	0	0	0	0	0	Bacteria	Bacillota	Clostridia	Eubacteriales	Clostridiaceae	Clostridium
ASV_39	0	0	0	0	0	2	0	58	7	3	1	0	0	0	0	0	253	142	0	147	122	758	Bacteria	Campylobacterota	Epsilonproteobacteria	Campylobacterales	Sulfurospirillaceae	Sulfurospirillum
ASV_40	0	0	0	0	0	64	124	203	103	188	210	0	0	3	0	17	72	2	63	17	227	187	Bacteria	Pseudomonadota	Gammaproteobacteria	Enterobacterales	Enterobacteriaceae	Escherichia
ASV_41	0	0	0	0	0	1	0	3	0	0	0	0	0	0	0	0	0	0	2	1384	0	13	Bacteria	Pseudomonadota	Gammaproteobacteria	Pseudomonadales	Pseudomonadaceae	Unclassified
ASV_42	0	0	0	0	0	0	2	0	0	10	0	0	0	0	0	0	0	34	0	1191	165	0	Bacteria	Synergistota	Synergistia	Synergistales	Dethiosulfovibrionaceae	Dethiosulfovibrio
ASV_43	0	0	0	0	0	0	8	50	0	1	0	0	0	0	0	0	0	9	49	237	59	988	Bacteria	Bacillota	Bacilli	Bacillales	Bacillaceae	Bacillus
ASV_44	0	0	0	0	0	1352	0	0	6	0	8	0	0	0	0	0	0	0	0	0	0	0	Bacteria	Bacillota	Clostridia	Eubacteriales	Clostridiaceae	Clostridium
ASV_45	0	0	0	0	0	93	100	176	77	139	204	0	0	0	0	5	74	7	78	12	225	163	Bacteria	Pseudomonadota	Gammaproteobacteria	Enterobacterales	Enterobacteriaceae	Escherichia
ASV_46	0	0	0	0	0	0	0	0	1050	0	2	0	0	0	0	0	0	0	0	273	0	0	Bacteria	Bacteroidota	Bacteroidia	Bacteroidales	Bacteroidaceae	Bacteroides
ASV_47	0	0	0	0	0	0	0	0	0	0	0	25	32	0	0	0	38	392	235	279	258	0	Bacteria	Mycoplasmatota	Unclassified	Mycoplasmoidales	Metamycoplasmataceae	Mycoplasmoides
ASV_48	0	0	0	0	0	0	0	0	0	0	0	0	0	948	0	304	0	0	0	1	0	0	Bacteria	Mycoplasmatota	Unclassified	Mycoplasmoidales	Metamycoplasmataceae	Mycoplasmoides
ASV_49	0	0	0	0	0	117	408	6	159	188	2	0	0	3	0	0	96	4	0	43	188	2	Bacteria	Pseudomonadota	Gammaproteobacteria	Enterobacterales	Enterobacteriaceae	Escherichia
ASV_50	0	0	0	0	0	0	0	0	1156	0	2	0	0	0	0	0	0	0	0	0	0	0	Bacteria	Bacteroidota	Bacteroidia	Bacteroidales	Bacteroidaceae	Bacteroides
ASV_51	0	123	68	38	906	0	0	0	0	0	0	0	0	0	0	0	0	0	0	0	0	0	Bacteria	Unclassified	Unclassified	Unclassified	Unclassified	Unclassified
ASV_52	0	0	0	0	0	4	21	51	0	21	0	0	0	0	0	0	84	116	43	540	184	5	Bacteria	Thermotogota	Thermotogae	Petrotogales	Petrotogaceae	Oceanotoga
ASV_53	0	0	0	0	0	0	2	60	0	5	3	0	0	0	0	0	139	195	44	106	116	362	Bacteria	Pseudomonadota	Gammaproteobacteria	Enterobacterales	Enterobacteriaceae	Unclassified
ASV_54	0	0	0	0	0	52	59	148	47	120	192	0	1	1	0	4	70	0	41	10	143	106	Bacteria	Pseudomonadota	Gammaproteobacteria	Enterobacterales	Enterobacteriaceae	Escherichia
ASV_55	0	0	0	0	0	0	4	0	0	0	0	0	0	0	0	0	0	17	0	646	59	132	Bacteria	Pseudomonadota	Gammaproteobacteria	Enterobacterales	Enterobacteriaceae	Unclassified
ASV_56	0	0	0	0	0	440	90	6	48	28	1	0	2	0	0	0	158	0	0	22	61	0	Bacteria	Pseudomonadota	Gammaproteobacteria	Enterobacterales	Enterobacteriaceae	Escherichia
ASV_57	0	0	0	0	0	3	0	0	0	0	0	9	707	8	0	7	0	120	0	0	0	0	Bacteria	Mycoplasmatota	Unclassified	Mycoplasmoidales	Metamycoplasmataceae	Mycoplasmoides
ASV_58	0	0	0	0	0	0	0	0	0	0	0	0	0	0	0	0	0	0	0	847	0	0	Bacteria	Thermotogota	Thermotogae	Petrotogales	Petrotogaceae	Oceanotoga
ASV_59	0	0	0	0	0	0	0	0	0	0	0	0	0	0	0	0	0	0	0	838	0	8	Bacteria	Pseudomonadota	Gammaproteobacteria	Pseudomonadales	Pseudomonadaceae	Unclassified
ASV_60	0	0	0	0	0	67	8	18	0	0	0	0	0	0	0	0	173	263	251	18	1	11	Bacteria	Bacillota	Clostridia	Eubacteriales	Clostridiaceae	Clostridium
ASV_61	0	161	524	38	77	0	0	0	0	0	0	0	0	0	3	0	0	0	0	0	0	0	Bacteria	Unclassified	Unclassified	Unclassified	Unclassified	Unclassified
ASV_62	0	0	0	0	0	1	2	87	1	5	0	0	0	0	0	0	19	32	4	0	12	639	Bacteria	Pseudomonadota	Gammaproteobacteria	Enterobacterales	Enterobacteriaceae	Unclassified
ASV_63	0	0	0	0	0	38	63	127	48	86	127	2	0	0	0	1	42	4	36	11	93	78	Bacteria	Pseudomonadota	Gammaproteobacteria	Enterobacterales	Enterobacteriaceae	Escherichia
ASV_64	0	0	0	0	0	67	0	11	0	0	0	0	0	0	0	0	135	273	245	9	5	9	Bacteria	Bacillota	Clostridia	Eubacteriales	Clostridiaceae	Clostridium
ASV_65	0	0	0	0	0	0	0	0	0	0	0	7	14	0	0	0	161	82	132	313	15	21	Bacteria	Mycoplasmatota	Unclassified	Mycoplasmoidales	Metamycoplasmataceae	Mycoplasmoides
ASV_66	0	0	0	0	0	0	0	0	0	0	0	0	0	0	0	0	0	0	0	713	0	0	Bacteria	Synergistota	Synergistia	Synergistales	Dethiosulfovibrionaceae	Dethiosulfovibrio
ASV_67	0	16	691	0	0	0	0	0	0	0	0	0	0	0	0	0	0	0	0	0	4	0	Bacteria	Cyanobacteriota	Cyanophyceae	Unclassified	Unclassified	Unclassified
ASV_68	12	140	58	112	307	0	0	0	0	0	3	0	0	0	0	65	0	0	0	0	0	0	Bacteria	Bacillota	Clostridia	Eubacteriales	Eubacteriales Family XIII. Incertae Sedis	Unclassified
ASV_69	0	0	0	0	0	0	12	69	0	0	0	0	0	0	0	0	0	0	0	427	152	0	Bacteria	Bacillota	Bacilli	Bacillales	Bacillaceae	Tepidibacillus
ASV_70	0	0	0	0	0	0	0	0	0	0	0	0	0	0	0	0	0	0	0	636	3	4	Bacteria	Campylobacterota	Epsilonproteobacteria	Campylobacterales	Sulfurospirillaceae	Sulfurospirillum
ASV_71	0	0	0	0	0	0	0	0	0	0	0	0	0	0	0	0	0	0	0	630	0	2	Bacteria	Campylobacterota	Epsilonproteobacteria	Campylobacterales	Sulfurospirillaceae	Sulfurospirillum
ASV_72	0	0	0	0	0	0	0	0	0	0	0	1	16	0	608	0	0	0	0	0	0	0	Bacteria	Bacillota	Bacilli	Lactobacillales	Streptococcaceae	Streptococcus
ASV_73	0	0	0	0	0	0	0	0	0	0	0	340	11	215	0	57	0	0	0	0	0	0	Bacteria	Mycoplasmatota	Unclassified	Mycoplasmoidales	Metamycoplasmataceae	Mycoplasmoides
ASV_74	0	0	0	0	0	0	0	0	0	0	0	0	0	0	0	0	0	0	0	603	0	0	Bacteria	Bacillota	Bacilli	Bacillales	Bacillaceae	Bacillus
ASV_75	0	0	0	0	0	0	0	0	0	0	0	0	0	0	597	0	0	0	0	0	0	0	Bacteria	Bacillota	Bacilli	Lactobacillales	Streptococcaceae	Streptococcus
ASV_76	0	0	0	0	0	64	13	15	0	0	0	0	0	0	0	0	94	206	164	19	0	3	Bacteria	Bacillota	Clostridia	Eubacteriales	Clostridiaceae	Clostridium
ASV_77	0	0	0	0	0	1	0	6	0	0	0	0	0	0	0	0	25	65	1	361	20	97	Bacteria	Pseudomonadota	Gammaproteobacteria	Pseudomonadales	Pseudomonadaceae	Pseudomonas
ASV_78	0	0	0	0	0	10	0	0	0	0	0	0	0	0	0	2	560	0	3	0	0	0	Bacteria	Bacillota	Bacilli	Lactobacillales	Enterococcaceae	Enterococcus
ASV_79	0	0	0	0	0	0	0	0	0	0	0	0	0	0	0	0	0	0	0	562	0	0	Bacteria	Bacillota	Bacilli	Bacillales	Bacillaceae	Unclassified
ASV_80	0	0	0	0	0	0	0	0	0	0	0	0	0	0	0	0	0	0	0	553	0	1	Bacteria	Synergistota	Synergistia	Synergistales	Dethiosulfovibrionaceae	Dethiosulfovibrio
ASV_81	0	16	4	1	2	6	3	0	0	1	1	0	1	6	380	78	0	6	3	0	38	0	Bacteria	Actinomycetota	Actinomycetes	Propionibacteriales	Propionibacteriaceae	Cutibacterium
ASV_82	0	0	0	0	0	69	16	12	0	0	1	0	0	0	0	0	93	170	163	14	0	7	Bacteria	Bacillota	Clostridia	Eubacteriales	Clostridiaceae	Clostridium
ASV_83	0	16	0	16	498	0	0	0	0	0	0	0	0	0	0	0	0	0	0	0	0	0	Bacteria	Bacillota	Clostridia	Eubacteriales	Eubacteriales Family XIII. Incertae Sedis	Unclassified
ASV_84	0	0	0	0	0	0	0	0	0	0	0	0	0	0	0	0	0	0	0	0	0	506	Archaea	Euryarchaeota	Methanomicrobia	Methanomicrobiales	Methanocorpusculaceae	Methanocorpusculum
ASV_85	0	0	0	0	0	0	0	0	0	0	0	0	0	0	0	0	0	0	0	498	1	0	Bacteria	Synergistota	Synergistia	Synergistales	Dethiosulfovibrionaceae	Dethiosulfovibrio
ASV_86	0	0	0	0	0	0	0	0	0	0	0	0	0	0	0	0	0	0	0	0	0	497	Bacteria	Synergistota	Synergistia	Synergistales	Dethiosulfovibrionaceae	Dethiosulfovibrio
ASV_87	1	71	164	10	246	0	0	0	0	0	0	1	1	0	0	0	0	0	0	0	0	0	Bacteria	Bacillota	Clostridia	Eubacteriales	Eubacteriales Family XIII. Incertae Sedis	Unclassified
ASV_88	0	0	0	0	0	0	0	0	0	0	0	0	0	48	0	71	173	0	195	0	0	0	Bacteria	Mycoplasmatota	Unclassified	Mycoplasmoidales	Metamycoplasmataceae	Mycoplasmoides
ASV_89	3	233	168	29	49	0	0	0	0	0	0	0	0	0	0	0	0	0	0	0	0	0	Bacteria	Unclassified	Unclassified	Unclassified	Unclassified	Unclassified
ASV_90	0	0	0	0	0	0	0	0	0	0	0	0	0	0	0	0	0	0	0	8	0	474	Bacteria	Campylobacterota	Epsilonproteobacteria	Campylobacterales	Sulfurospirillaceae	Sulfurospirillum
ASV_91	6	188	185	26	72	0	0	0	0	0	0	0	0	0	2	0	0	0	0	0	0	0	Bacteria	Unclassified	Unclassified	Unclassified	Unclassified	Unclassified
ASV_92	0	0	0	0	0	0	0	0	0	0	0	0	0	0	0	0	0	0	0	459	3	1	Bacteria	Bacillota	Bacilli	Bacillales	Bacillaceae	Bacillus
ASV_93	0	22	0	0	1	0	0	0	0	0	0	11	5	87	300	36	0	0	0	0	0	0	Bacteria	Bacillota	Bacilli	Bacillales	Staphylococcaceae	Staphylococcus
ASV_94	0	0	0	0	0	1	0	0	458	0	0	0	0	0	0	0	0	0	0	0	0	0	Bacteria	Bacteroidota	Bacteroidia	Bacteroidales	Bacteroidaceae	Bacteroides
ASV_95	0	0	0	0	0	0	0	0	0	0	0	0	0	0	0	0	0	0	0	0	3	450	Bacteria	Campylobacterota	Epsilonproteobacteria	Campylobacterales	Sulfurospirillaceae	Sulfurospirillum
ASV_96	0	0	0	0	0	0	0	0	0	0	0	0	0	0	0	0	0	0	0	442	0	0	Bacteria	Bacillota	Bacilli	Bacillales	Bacillaceae	Unclassified
ASV_97	0	0	0	0	0	0	0	0	0	0	0	0	0	0	0	0	0	0	0	0	0	432	Bacteria	Bacillota	Bacilli	Bacillales	Bacillaceae	Bacillus
ASV_98	0	1	12	40	375	0	0	0	0	0	0	0	0	0	0	0	0	0	0	0	0	0	Bacteria	Bacillota	Unclassified	Unclassified	Unclassified	Unclassified
ASV_99	0	0	0	0	0	0	0	0	0	0	0	0	1	0	419	0	0	0	0	0	0	0	Bacteria	Bacillota	Bacilli	Lactobacillales	Lactobacillaceae	Lactobacillus
ASV_100	0	0	0	0	0	0	0	0	0	0	0	0	0	0	0	0	0	0	0	414	0	3	Bacteria	Unclassified	Unclassified	Unclassified	Unclassified	Unclassified
ASV_101	0	0	0	0	0	0	0	0	0	0	0	0	0	0	0	0	0	0	0	4	0	402	Bacteria	Campylobacterota	Epsilonproteobacteria	Campylobacterales	Sulfurospirillaceae	Sulfurospirillum
ASV_102	4	28	344	5	18	0	0	0	0	0	0	0	0	0	0	0	0	0	0	0	0	0	Bacteria	Cyanobacteriota	Cyanophyceae	Unclassified	Unclassified	Unclassified
ASV_103	17	277	86	12	6	0	0	0	0	0	0	0	0	0	0	0	0	0	0	0	0	0	Bacteria	Bacillota	Clostridia	Eubacteriales	Oscillospiraceae	Saccharofermentans
ASV_104	0	0	0	0	0	0	224	0	0	0	0	0	0	0	0	0	0	0	0	174	0	0	Archaea	Euryarchaeota	Methanobacteria	Methanobacteriales	Methanobacteriaceae	Methanobacterium
ASV_105	0	0	0	0	0	0	0	0	0	0	0	0	0	0	0	0	7	0	2	374	0	12	Bacteria	Campylobacterota	Epsilonproteobacteria	Campylobacterales	Sulfurospirillaceae	Sulfurospirillum
ASV_106	0	0	0	0	0	0	46	0	0	0	0	0	0	0	0	0	0	0	0	0	0	345	Archaea	Euryarchaeota	Methanobacteria	Methanobacteriales	Methanobacteriaceae	Methanobacterium
ASV_107	9	0	0	350	22	0	0	0	0	0	0	0	0	0	0	0	0	0	0	0	0	0	Bacteria	Bacillota	Clostridia	Eubacteriales	Oscillospiraceae	Vescimonas
ASV_108	9	237	99	7	28	0	0	0	0	0	0	0	0	0	1	0	0	0	0	0	0	0	Bacteria	Bacillota	Clostridia	Eubacteriales	Eubacteriales Family XIII. Incertae Sedis	Lentihominibacter
ASV_109	0	0	0	0	0	0	0	0	0	0	0	0	0	0	0	0	0	0	0	379	0	2	Bacteria	Pseudomonadota	Gammaproteobacteria	Enterobacterales	Enterobacteriaceae	Unclassified
ASV_110	0	0	0	0	0	0	0	0	0	0	0	0	6	0	369	0	0	0	0	0	0	0	Bacteria	Actinomycetota	Actinomycetes	Unclassified	Unclassified	Unclassified
ASV_111	0	0	0	0	0	0	0	0	0	0	0	0	0	0	0	0	0	0	0	370	0	0	Bacteria	Campylobacterota	Epsilonproteobacteria	Campylobacterales	Sulfurospirillaceae	Sulfurospirillum
ASV_112	0	0	0	0	0	0	6	17	0	1	3	0	0	0	0	0	68	23	7	59	26	155	Bacteria	Pseudomonadota	Gammaproteobacteria	Pseudomonadales	Pseudomonadaceae	Pseudomonas
ASV_113	0	0	0	0	0	0	3	30	0	0	0	0	0	0	8	0	27	4	10	39	31	209	Bacteria	Pseudomonadota	Gammaproteobacteria	Enterobacterales	Enterobacteriaceae	Unclassified
ASV_114	0	0	0	0	0	0	0	0	0	0	0	0	0	0	361	0	0	0	0	0	0	0	Bacteria	Cyanobacteriota	Cyanophyceae	Unclassified	Unclassified	Unclassified
ASV_115	0	0	0	0	0	0	12	0	2	0	0	0	0	0	0	0	1	0	0	345	0	0	Archaea	Euryarchaeota	Methanobacteria	Methanobacteriales	Methanobacteriaceae	Methanobacterium
ASV_116	0	0	0	0	0	0	0	0	355	0	3	0	0	0	1	0	0	0	0	0	0	0	Bacteria	Bacteroidota	Bacteroidia	Bacteroidales	Bacteroidaceae	Bacteroides
ASV_117	0	0	0	0	0	0	1	0	0	5	0	0	0	0	2	0	0	27	0	0	53	269	Bacteria	Pseudomonadota	Gammaproteobacteria	Pseudomonadales	Pseudomonadaceae	Pseudomonas
ASV_118	0	0	0	0	0	0	0	0	0	0	0	0	0	0	353	0	0	0	0	0	0	0	Bacteria	Cyanobacteriota	Cyanophyceae	Unclassified	Unclassified	Unclassified
ASV_119	0	10	4	0	0	0	0	0	0	0	0	0	0	0	2	0	13	0	0	322	0	0	Bacteria	Bacillota	Clostridia	Eubacteriales	Lachnospiraceae	Unclassified
ASV_120	0	0	0	0	0	0	0	0	0	0	0	26	317	0	0	0	0	0	0	0	0	0	Bacteria	Mycoplasmatota	Unclassified	Unclassified	Unclassified	Unclassified
ASV_121	0	16	7	0	5	0	0	0	0	0	0	0	6	7	298	0	0	0	0	0	0	0	Bacteria	Actinomycetota	Actinomycetes	Mycobacteriales	Lawsonellaceae	Lawsonella
ASV_122	0	0	0	0	0	0	0	0	0	0	0	0	0	0	0	0	0	0	0	333	0	0	Bacteria	Pseudomonadota	Gammaproteobacteria	Enterobacterales	Enterobacteriaceae	Unclassified
ASV_123	0	0	0	0	0	0	0	0	0	0	0	0	0	0	0	0	0	0	0	325	0	6	Bacteria	Campylobacterota	Epsilonproteobacteria	Campylobacterales	Sulfurospirillaceae	Sulfurospirillum
ASV_124	0	123	191	0	14	0	0	0	0	0	0	0	0	0	0	0	0	0	0	0	0	0	Bacteria	Bacillota	Clostridia	Eubacteriales	Unclassified	Unclassified
ASV_125	0	0	0	0	0	0	0	0	0	0	0	0	0	0	0	0	0	0	0	326	0	0	Bacteria	Campylobacterota	Epsilonproteobacteria	Campylobacterales	Sulfurospirillaceae	Sulfurospirillum
ASV_126	0	0	0	0	0	57	2	10	0	0	0	0	0	0	0	0	45	94	98	18	0	0	Bacteria	Bacillota	Clostridia	Eubacteriales	Clostridiaceae	Clostridium
ASV_127	0	0	0	0	0	56	0	1	0	0	0	0	0	0	0	0	43	111	99	7	0	1	Bacteria	Bacillota	Clostridia	Eubacteriales	Clostridiaceae	Clostridium
ASV_128	0	0	0	0	0	0	0	0	0	0	0	0	0	0	0	0	0	0	0	1	0	316	Bacteria	Bacillota	Bacilli	Bacillales	Bacillaceae	Tepidibacillus
ASV_129	0	0	0	0	0	31	5	0	23	0	3	0	0	0	0	0	57	0	0	194	0	0	Bacteria	Actinomycetota	Actinomycetes	Bifidobacteriales	Bifidobacteriaceae	Unclassified
ASV_130	74	218	11	7	0	0	0	0	0	0	0	0	0	0	0	0	0	0	0	0	0	0	Bacteria	Bacillota	Clostridia	Eubacteriales	Lachnospiraceae	Butyrivibrio
ASV_131	1	0	11	0	0	0	0	0	0	0	0	0	0	0	0	0	0	0	0	293	0	0	Bacteria	Unclassified	Unclassified	Unclassified	Unclassified	Unclassified
ASV_132	0	0	0	0	0	0	0	0	0	0	0	0	0	0	0	0	0	0	0	0	0	302	Bacteria	Bacillota	Clostridia	Eubacteriales	Unclassified	Unclassified
ASV_133	0	298	0	0	3	0	0	0	0	0	0	0	0	0	0	0	0	0	0	0	0	0	Bacteria	Unclassified	Unclassified	Unclassified	Unclassified	Unclassified
ASV_134	0	0	0	0	0	0	0	0	0	0	0	0	0	0	0	0	0	0	0	299	0	0	Bacteria	Pseudomonadota	Alphaproteobacteria	Sphingomonadales	Sphingomonadaceae	Sphingomonas
ASV_135	0	0	0	0	0	0	0	0	0	0	0	0	0	0	298	0	0	0	0	0	0	0	Bacteria	Cyanobacteriota	Cyanophyceae	Unclassified	Unclassified	Unclassified
ASV_136	1	0	0	1	0	0	0	0	3	0	0	0	0	0	0	0	0	0	0	292	0	0	Bacteria	Bacillota	Clostridia	Eubacteriales	Unclassified	Unclassified
ASV_137	0	0	0	0	0	0	0	0	0	0	0	0	0	0	0	0	0	0	0	5	0	292	Bacteria	Synergistota	Synergistia	Synergistales	Dethiosulfovibrionaceae	Dethiosulfovibrio
ASV_138	0	0	0	0	0	0	0	0	0	0	0	0	0	0	297	0	0	0	0	0	0	0	Bacteria	Bacillota	Bacilli	Lactobacillales	Lactobacillaceae	Lactobacillus
ASV_139	0	0	0	155	140	0	0	0	0	0	0	0	0	0	0	0	0	0	0	0	0	0	Bacteria	Bacillota	Clostridia	Eubacteriales	Lachnospiraceae	Unclassified
ASV_140	0	0	0	0	0	0	0	0	0	0	0	0	0	0	0	0	0	0	0	0	0	295	Bacteria	Campylobacterota	Epsilonproteobacteria	Campylobacterales	Sulfurospirillaceae	Sulfurospirillum
ASV_141	3	9	14	14	1	0	0	0	0	0	0	0	0	0	9	0	0	0	0	0	0	238	Bacteria	Bacillota	Unclassified	Unclassified	Unclassified	Unclassified
ASV_142	0	11	266	0	4	0	0	0	0	0	0	0	0	0	0	0	0	0	0	0	0	0	Bacteria	Bacillota	Erysipelotrichia	Erysipelotrichales	Erysipelotrichaceae	Unclassified
ASV_143	3	35	164	3	57	0	0	0	0	0	0	0	0	0	1	0	0	0	16	0	0	0	Bacteria	Bacillota	Clostridia	Eubacteriales	Eubacteriales Family XIII. Incertae Sedis	Unclassified
ASV_144	0	0	22	10	243	0	0	0	0	0	0	0	0	0	0	0	0	0	0	0	0	0	Bacteria	Unclassified	Unclassified	Unclassified	Unclassified	Unclassified
ASV_145	13	0	0	6	0	0	0	0	18	0	0	0	0	0	0	0	0	0	0	230	0	0	Bacteria	Bacillota	Clostridia	Eubacteriales	Lachnospiraceae	Unclassified
ASV_146	7	48	145	10	24	14	0	0	0	0	5	0	0	0	1	0	0	0	0	0	0	0	Bacteria	Bacillota	Clostridia	Eubacteriales	Oscillospiraceae	Unclassified
ASV_147	0	0	0	0	0	20	92	0	28	53	0	0	0	0	0	0	14	0	2	8	34	0	Bacteria	Pseudomonadota	Gammaproteobacteria	Enterobacterales	Enterobacteriaceae	Escherichia
ASV_148	0	0	0	0	0	3	2	0	0	0	0	0	0	28	68	0	10	0	3	0	0	137	Bacteria	Pseudomonadota	Gammaproteobacteria	Moraxellales	Moraxellaceae	Acinetobacter
ASV_149	0	208	42	0	0	0	0	0	0	0	0	0	0	0	0	0	0	0	0	0	0	0	Bacteria	Unclassified	Unclassified	Unclassified	Unclassified	Unclassified
ASV_150	2	66	22	74	85	0	0	0	0	0	0	0	0	0	0	0	0	0	0	0	0	0	Bacteria	Bacillota	Clostridia	Eubacteriales	Eubacteriales Family XIII. Incertae Sedis	Unclassified
ASV_151	0	0	0	0	0	0	0	0	0	0	0	0	0	0	249	0	0	0	0	0	0	0	Bacteria	Pseudomonadota	Alphaproteobacteria	Rhodobacterales	Paracoccaceae	Unclassified
ASV_152	0	0	231	4	13	0	0	0	0	0	0	0	0	0	0	0	0	0	0	0	0	0	Bacteria	Bacillota	Clostridia	Eubacteriales	Unclassified	Unclassified
ASV_153	0	0	0	0	0	0	0	0	0	0	0	0	4	0	244	0	0	0	0	0	0	0	Bacteria	Mycoplasmatota	Mollicutes	Mycoplasmatales	Mycoplasmataceae	Ureaplasma
ASV_154	0	0	0	0	0	0	0	0	0	0	0	0	0	0	0	0	3	0	2	241	0	0	Bacteria	Mycoplasmatota	Unclassified	Mycoplasmoidales	Metamycoplasmataceae	Mycoplasmoides
ASV_155	11	6	0	12	9	114	0	78	13	2	0	0	0	0	0	0	0	0	0	0	0	0	Bacteria	Bacillota	Negativicutes	Acidaminococcales	Acidaminococcaceae	Succiniclasticum
ASV_156	0	0	239	1	2	0	0	0	0	0	0	0	0	0	0	0	0	0	0	0	0	0	Bacteria	Bacillota	Unclassified	Unclassified	Unclassified	Unclassified
ASV_157	153	56	18	10	0	0	0	0	0	0	0	0	0	0	0	0	0	0	0	0	0	0	Bacteria	Bacillota	Clostridia	Eubacteriales	Lachnospiraceae	Unclassified
ASV_158	3	6	176	7	30	0	0	0	0	0	0	0	1	0	0	11	0	0	0	0	0	0	Bacteria	Bacillota	Clostridia	Eubacteriales	Eubacteriales Family XIII. Incertae Sedis	Unclassified
ASV_159	0	0	0	0	0	0	0	0	0	0	0	0	7	0	225	0	0	0	0	0	0	0	Bacteria	Pseudomonadota	Betaproteobacteria	Burkholderiales	Comamonadaceae	Limnohabitans
ASV_160	0	65	149	5	11	0	0	0	0	0	0	0	0	0	0	0	0	0	0	0	0	0	Bacteria	Unclassified	Unclassified	Unclassified	Unclassified	Unclassified
ASV_161	0	0	0	0	0	0	0	0	0	0	0	0	2	0	228	0	0	0	0	0	0	0	Bacteria	Pseudomonadota	Betaproteobacteria	Burkholderiales	Burkholderiaceae	Polynucleobacter
ASV_162	0	0	0	0	0	0	0	0	0	0	5	0	0	0	0	0	0	0	0	4	0	219	Bacteria	Campylobacterota	Epsilonproteobacteria	Campylobacterales	Sulfurospirillaceae	Sulfurospirillum
ASV_163	0	0	0	0	0	0	0	0	0	0	0	0	0	0	0	0	0	0	0	228	0	0	Bacteria	Pseudomonadota	Gammaproteobacteria	Enterobacterales	Enterobacteriaceae	Unclassified
ASV_164	0	0	0	0	0	0	0	0	0	0	0	0	0	0	0	0	0	0	0	0	226	0	Bacteria	Synergistota	Synergistia	Synergistales	Dethiosulfovibrionaceae	Dethiosulfovibrio
ASV_165	0	0	0	0	0	0	0	0	0	0	0	7	0	0	214	1	0	0	0	0	0	0	Bacteria	Pseudomonadota	Betaproteobacteria	Burkholderiales	Burkholderiaceae	Polynucleobacter
ASV_166	26	56	57	73	8	0	0	0	0	0	0	0	0	0	1	0	0	0	0	0	0	0	Bacteria	Bacillota	Unclassified	Unclassified	Unclassified	Unclassified
ASV_167	6	4	0	2	1	2	0	0	0	0	0	0	0	0	3	0	0	0	0	203	0	0	Bacteria	Bacillota	Clostridia	Eubacteriales	Lachnospiraceae	Unclassified
ASV_168	0	0	0	74	147	0	0	0	0	0	0	0	0	0	0	0	0	0	0	0	0	0	Bacteria	Bacillota	Clostridia	Eubacteriales	Unclassified	Unclassified
ASV_169	0	0	0	0	0	2	0	32	0	1	1	0	0	0	0	0	5	0	3	4	3	167	Bacteria	Pseudomonadota	Gammaproteobacteria	Enterobacterales	Enterobacteriaceae	Unclassified
ASV_170	0	5	15	0	0	0	0	0	0	0	0	17	5	20	9	147	0	0	0	0	0	0	Bacteria	Pseudomonadota	Betaproteobacteria	Burkholderiales	Comamonadaceae	Pelomonas
ASV_171	6	25	0	155	28	0	0	0	0	0	0	0	0	0	0	0	0	0	0	0	0	0	Bacteria	Bacillota	Clostridia	Eubacteriales	Unclassified	Unclassified
ASV_172	0	0	0	0	0	204	0	0	0	0	0	0	0	0	0	0	0	3	1	0	0	0	Bacteria	Bacillota	Clostridia	Eubacteriales	Clostridiaceae	Clostridium
ASV_173	0	0	0	0	0	15	94	0	19	30	0	0	0	2	0	0	16	0	0	4	26	0	Bacteria	Pseudomonadota	Gammaproteobacteria	Enterobacterales	Enterobacteriaceae	Escherichia
ASV_174	0	0	0	0	0	0	0	0	0	0	0	0	0	0	204	0	0	0	0	0	0	0	Bacteria	Actinomycetota	Actinomycetes	Micrococcales	Unclassified	Unclassified
ASV_175	6	27	71	81	7	0	6	0	0	0	0	0	0	0	0	0	0	0	1	0	0	0	Bacteria	Bacillota	Clostridia	Eubacteriales	Unclassified	Unclassified
ASV_176	0	0	0	0	0	18	0	4	0	0	0	0	0	0	0	0	36	66	66	8	0	0	Bacteria	Bacillota	Clostridia	Eubacteriales	Clostridiaceae	Clostridium
ASV_177	0	0	0	0	0	0	12	0	0	0	1	0	0	0	0	0	0	1	0	180	0	1	Archaea	Euryarchaeota	Methanomicrobia	Methanomicrobiales	Methanomicrobiaceae	Methanoculleus
ASV_178	0	0	0	0	0	0	7	9	0	0	1	0	0	0	0	0	126	47	3	0	0	0	Bacteria	Bacillota	Bacilli	Bacillales	Bacillaceae	Unclassified
ASV_179	0	0	188	0	0	0	0	0	0	0	0	0	0	0	0	0	0	0	0	0	0	0	Bacteria	Unclassified	Unclassified	Unclassified	Unclassified	Unclassified
ASV_180	0	0	10	0	0	0	0	0	0	0	0	0	0	135	1	42	0	0	0	0	0	0	Bacteria	Bacillota	Bacilli	Lactobacillales	Lactobacillaceae	Lactobacillus
ASV_181	0	0	0	0	0	0	0	0	0	0	0	0	0	0	0	0	0	0	0	3	0	185	Bacteria	Pseudomonadota	Gammaproteobacteria	Pseudomonadales	Pseudomonadaceae	Unclassified
ASV_182	0	0	0	0	0	0	0	0	0	0	0	0	0	0	0	0	0	0	0	0	0	185	Archaea	Euryarchaeota	Methanobacteria	Methanobacteriales	Methanobacteriaceae	Methanobacterium
ASV_183	112	16	1	55	0	0	0	0	0	0	0	0	0	0	0	0	0	0	0	0	0	0	Bacteria	Bacillota	Clostridia	Eubacteriales	Unclassified	Unclassified
ASV_184	0	0	0	0	0	0	0	0	0	0	0	0	0	0	0	0	0	0	0	184	0	0	Bacteria	Bacillota	Bacilli	Bacillales	Bacillaceae	Bacillus
ASV_185	0	0	0	0	0	0	0	0	0	0	0	0	0	0	183	0	0	0	0	0	0	0	Bacteria	Pseudomonadota	Betaproteobacteria	Burkholderiales	Comamonadaceae	Unclassified
ASV_186	0	0	0	0	0	0	0	0	0	0	0	0	0	0	182	0	0	0	0	0	0	0	Bacteria	Mycoplasmatota	Mollicutes	Mycoplasmatales	Mycoplasmataceae	Ureaplasma
ASV_187	26	7	107	39	2	0	0	0	0	0	0	0	0	0	0	0	0	0	0	0	0	0	Bacteria	Bacillota	Clostridia	Eubacteriales	Oscillospiraceae	Ruminococcus
ASV_188	0	23	14	0	144	0	0	0	0	0	0	0	0	0	0	0	0	0	0	0	0	0	Bacteria	Unclassified	Unclassified	Unclassified	Unclassified	Unclassified
ASV_189	0	0	0	0	0	0	0	0	0	0	0	0	0	0	173	0	0	0	0	0	8	0	Bacteria	Bacillota	Bacilli	Bacillales	Staphylococcaceae	Staphylococcus
ASV_190	0	1	47	120	12	0	0	0	0	0	0	0	0	0	0	0	0	0	0	0	0	0	Bacteria	Unclassified	Unclassified	Unclassified	Unclassified	Unclassified
ASV_191	0	0	0	0	0	0	1	8	0	0	3	0	0	0	0	0	5	0	8	10	14	125	Bacteria	Pseudomonadota	Gammaproteobacteria	Unclassified	Unclassified	Unclassified
ASV_192	1	60	76	0	30	0	0	0	0	0	0	0	0	0	6	0	0	0	0	0	0	0	Bacteria	Bacillota	Clostridia	Eubacteriales	Eubacteriales Family XIII. Incertae Sedis	Lentihominibacter
ASV_193	0	0	0	0	0	0	47	1	0	0	3	0	0	0	0	0	0	119	2	0	0	1	Archaea	Euryarchaeota	Methanobacteria	Methanobacteriales	Methanobacteriaceae	Methanobacterium
ASV_194	0	0	0	0	0	0	0	0	0	1	0	0	0	0	5	0	0	0	0	0	0	166	Bacteria	Actinomycetota	Actinomycetes	Mycobacteriales	Corynebacteriaceae	Corynebacterium
ASV_195	0	0	0	0	0	27	0	2	0	0	0	0	0	0	0	0	38	74	24	5	2	0	Bacteria	Bacillota	Clostridia	Eubacteriales	Clostridiaceae	Clostridium
ASV_196	0	1	162	2	4	0	0	0	0	0	0	0	0	0	0	0	0	0	0	0	0	0	Bacteria	Bacillota	Unclassified	Unclassified	Unclassified	Unclassified
ASV_197	0	0	0	0	0	0	0	0	0	0	0	0	0	0	0	0	0	0	0	168	0	0	Archaea	Euryarchaeota	Methanobacteria	Methanobacteriales	Methanobacteriaceae	Methanobacterium
ASV_198	0	0	0	0	0	0	0	0	0	0	0	0	0	0	0	0	0	0	0	167	0	0	Bacteria	Bacillota	Bacilli	Bacillales	Bacillaceae	Cytobacillus
ASV_199	0	0	0	0	0	0	0	0	0	0	0	0	0	0	0	0	0	0	0	165	0	0	Bacteria	Synergistota	Synergistia	Synergistales	Dethiosulfovibrionaceae	Dethiosulfovibrio
ASV_200	0	0	0	0	0	0	30	0	0	0	0	0	0	0	0	0	0	0	0	0	134	0	Archaea	Euryarchaeota	Methanobacteria	Methanobacteriales	Methanobacteriaceae	Methanobacterium
ASV_201	4	62	85	2	10	0	0	0	0	0	0	0	0	0	0	0	0	0	0	0	0	0	Bacteria	Bacillota	Clostridia	Eubacteriales	Eubacteriales Family XIII. Incertae Sedis	Lentihominibacter
ASV_202	0	0	0	0	0	0	0	0	162	0	0	0	0	0	0	0	0	0	0	0	0	0	Bacteria	Bacteroidota	Bacteroidia	Bacteroidales	Rikenellaceae	Alistipes
ASV_203	13	67	51	4	24	0	0	0	0	0	0	0	0	0	1	0	0	0	0	0	0	0	Bacteria	Bacillota	Clostridia	Eubacteriales	Eubacteriales Family XIII. Incertae Sedis	Lentihominibacter
ASV_204	0	5	136	0	18	0	0	0	0	0	0	0	0	0	0	0	0	0	0	0	0	0	Bacteria	Bacillota	Clostridia	Eubacteriales	Christensenellaceae	Unclassified
ASV_205	0	0	155	0	3	0	0	0	0	0	0	0	0	0	0	0	0	0	0	0	0	0	Bacteria	Bacillota	Unclassified	Unclassified	Unclassified	Unclassified
ASV_206	90	49	0	11	2	0	0	0	0	0	0	0	0	0	0	0	0	0	0	0	0	0	Bacteria	Bacillota	Clostridia	Eubacteriales	Oscillospiraceae	Saccharofermentans
ASV_207	0	0	0	0	0	9	0	0	0	3	4	0	0	70	0	1	0	0	4	0	61	0	Bacteria	Pseudomonadota	Gammaproteobacteria	Aeromonadales	Aeromonadaceae	Aeromonas
ASV_208	0	16	45	30	33	5	11	0	0	0	0	0	0	0	0	0	12	0	0	0	0	0	Bacteria	Bacillota	Clostridia	Eubacteriales	Unclassified	Unclassified
ASV_209	0	0	0	0	0	0	0	0	0	0	0	0	0	0	0	0	0	0	0	0	0	152	Bacteria	Thermotogota	Thermotogae	Petrotogales	Petrotogaceae	Oceanotoga
ASV_210	0	0	0	0	0	0	0	0	0	0	0	0	0	0	149	0	0	0	0	0	0	0	Bacteria	Pseudomonadota	Betaproteobacteria	Burkholderiales	Burkholderiaceae	Polynucleobacter
ASV_211	0	0	0	0	0	0	0	0	0	0	0	0	0	0	0	0	0	0	0	148	0	0	Bacteria	Bacillota	Clostridia	Eubacteriales	Lachnospiraceae	Unclassified
ASV_212	77	10	35	18	0	0	0	0	0	0	0	0	0	0	2	0	0	0	0	0	0	0	Bacteria	Bacillota	Clostridia	Eubacteriales	Unclassified	Unclassified
ASV_213	0	70	55	6	9	0	0	0	0	0	0	0	0	0	0	0	0	0	0	0	0	0	Bacteria	Unclassified	Unclassified	Unclassified	Unclassified	Unclassified
ASV_214	0	0	0	0	0	2	3	22	0	2	2	0	0	0	0	0	12	0	9	17	11	59	Bacteria	Pseudomonadota	Gammaproteobacteria	Enterobacterales	Enterobacteriaceae	Unclassified
ASV_215	0	0	0	0	0	0	0	0	139	0	0	0	0	0	0	0	0	0	0	0	0	0	Bacteria	Bacteroidota	Bacteroidia	Bacteroidales	Odoribacteraceae	Butyricimonas
ASV_216	0	0	0	0	0	0	0	0	0	0	0	0	0	0	139	0	0	0	0	0	0	0	Bacteria	Unclassified	Unclassified	Unclassified	Unclassified	Unclassified
ASV_217	0	0	0	0	0	0	0	0	135	0	1	0	0	0	0	0	0	0	0	0	0	0	Bacteria	Bacteroidota	Bacteroidia	Bacteroidales	Bacteroidaceae	Bacteroides
ASV_218	0	0	0	0	0	0	8	0	0	0	0	0	0	0	1	0	0	0	0	0	0	126	Bacteria	Actinomycetota	Coriobacteriia	Unclassified	Unclassified	Unclassified
ASV_219	0	0	0	0	0	0	0	0	0	0	0	0	0	0	0	0	0	18	0	0	0	117	Bacteria	Bacillota	Clostridia	Eubacteriales	Clostridiaceae	Clostridium
ASV_220	1	13	0	115	5	0	0	0	0	0	0	0	0	0	0	0	0	0	0	0	0	0	Bacteria	Bacillota	Clostridia	Eubacteriales	Eubacteriales Family XIII. Incertae Sedis	Unclassified
ASV_221	0	0	0	0	0	0	0	0	0	0	0	0	0	0	0	0	130	0	0	0	0	4	Bacteria	Synergistota	Synergistia	Synergistales	Thermovirgaceae	Thermovirga
ASV_222	0	0	0	0	0	0	0	0	0	0	0	0	0	0	0	0	0	0	0	134	0	0	Bacteria	Bacillota	Bacilli	Bacillales	Bacillaceae	Bacillus
ASV_223	0	0	0	0	0	0	0	0	0	0	0	0	0	0	0	0	0	0	0	134	0	0	Bacteria	Bacillota	Bacilli	Bacillales	Bacillaceae	Unclassified
ASV_224	17	11	0	100	5	0	0	0	0	0	0	0	0	0	0	0	0	0	0	0	0	0	Bacteria	Bacillota	Clostridia	Eubacteriales	Oscillospiraceae	Unclassified
ASV_225	11	119	0	0	2	0	0	0	0	0	0	0	0	0	0	0	0	0	0	0	0	0	Bacteria	Bacillota	Clostridia	Eubacteriales	Eubacteriaceae	Eubacterium
ASV_226	0	0	0	0	1	0	0	0	0	0	1	1	0	0	129	0	0	0	0	0	0	0	Bacteria	Actinomycetota	Actinomycetes	Mycobacteriales	Corynebacteriaceae	Corynebacterium
ASV_227	0	0	131	1	0	0	0	0	0	0	0	0	0	0	0	0	0	0	0	0	0	0	Bacteria	Unclassified	Unclassified	Unclassified	Unclassified	Unclassified
ASV_228	0	0	0	0	0	0	0	0	0	0	0	0	0	0	0	0	0	0	0	0	132	0	Bacteria	Campylobacterota	Epsilonproteobacteria	Campylobacterales	Sulfurospirillaceae	Sulfurospirillum
ASV_229	0	0	0	0	0	0	0	0	0	0	0	0	0	0	0	0	0	1	0	2	0	129	Bacteria	Pseudomonadota	Gammaproteobacteria	Pseudomonadales	Pseudomonadaceae	Pseudomonas
ASV_230	67	36	20	8	0	0	0	0	0	0	0	0	0	0	0	0	0	0	0	0	0	0	Bacteria	Bacillota	Clostridia	Eubacteriales	Lachnospiraceae	Pseudobutyrivibrio
ASV_231	0	11	53	4	63	0	0	0	0	0	0	0	0	0	0	0	0	0	0	0	0	0	Bacteria	Bacillota	Clostridia	Eubacteriales	Eubacteriales Family XIII. Incertae Sedis	Lentihominibacter
ASV_232	0	21	47	1	53	0	0	0	0	0	0	0	0	0	0	0	0	0	7	0	0	0	Archaea	Euryarchaeota	Methanobacteria	Methanobacteriales	Methanobacteriaceae	Methanobrevibacter
ASV_233	0	0	0	0	0	0	0	0	0	0	0	0	0	0	129	0	0	0	0	0	0	0	Bacteria	Cyanobacteriota	Cyanophyceae	Synechococcales	Unclassified	Unclassified
ASV_234	0	0	0	0	0	0	0	0	0	0	0	0	1	0	127	0	0	0	0	0	0	0	Bacteria	Pseudomonadota	Gammaproteobacteria	Vibrionales	Vibrionaceae	Photobacterium
ASV_235	0	0	0	0	0	0	0	0	0	0	0	0	0	0	0	0	127	0	0	0	0	0	Bacteria	Thermotogota	Thermotogae	Petrotogales	Petrotogaceae	Oceanotoga
ASV_236	0	0	0	0	0	0	0	0	0	0	0	0	0	0	0	0	0	0	0	127	0	0	Bacteria	Campylobacterota	Epsilonproteobacteria	Campylobacterales	Sulfurospirillaceae	Sulfurospirillum
ASV_237	0	0	0	0	0	0	0	0	0	0	0	0	0	0	0	0	0	0	0	0	0	126	Bacteria	Bacillota	Bacilli	Bacillales	Bacillaceae	Bacillus
ASV_238	15	0	3	107	0	0	0	0	0	0	0	0	0	0	0	0	0	0	0	0	0	0	Bacteria	Bacillota	Clostridia	Eubacteriales	Lachnospiraceae	Butyrivibrio
ASV_239	3	17	6	87	12	0	0	0	0	0	0	0	0	0	0	0	0	0	0	0	0	0	Bacteria	Bacillota	Clostridia	Eubacteriales	Lachnospiraceae	Unclassified
ASV_240	0	0	0	0	0	116	0	1	0	0	0	0	0	0	0	0	2	5	1	0	0	0	Bacteria	Bacillota	Clostridia	Eubacteriales	Clostridiaceae	Clostridium
ASV_241	0	0	0	0	0	0	5	0	0	2	0	0	0	0	0	0	0	0	0	68	22	27	Bacteria	Pseudomonadota	Gammaproteobacteria	Enterobacterales	Enterobacteriaceae	Unclassified
ASV_242	0	0	0	0	0	0	0	0	0	0	0	0	0	0	0	0	0	0	0	0	0	124	Bacteria	Pseudomonadota	Gammaproteobacteria	Enterobacterales	Enterobacteriaceae	Escherichia
ASV_243	15	0	37	3	15	0	0	0	6	0	0	0	0	0	0	0	0	0	0	0	0	46	Bacteria	Bacillota	Clostridia	Eubacteriales	Unclassified	Unclassified
ASV_244	0	20	53	0	49	0	0	0	0	0	0	0	0	0	0	0	0	0	0	0	0	0	Bacteria	Bacillota	Clostridia	Eubacteriales	Eubacteriales Family XIII. Incertae Sedis	Unclassified
ASV_245	0	0	0	0	0	0	1	0	0	2	0	0	0	0	0	0	0	0	0	0	118	0	Bacteria	Bacillota	Bacilli	Bacillales	Bacillaceae	Unclassified
ASV_246	0	0	0	0	0	0	0	0	0	0	0	0	0	0	0	0	121	0	0	0	0	0	Bacteria	Pseudomonadota	Gammaproteobacteria	Pseudomonadales	Pseudomonadaceae	Unclassified
ASV_247	45	61	0	12	0	0	0	0	0	0	2	0	0	0	0	0	0	0	0	0	0	0	Bacteria	Bacillota	Clostridia	Eubacteriales	Unclassified	Unclassified
ASV_248	44	16	19	40	1	0	0	0	0	0	0	0	0	0	0	0	0	0	0	0	0	0	Bacteria	Bacillota	Unclassified	Unclassified	Unclassified	Unclassified
ASV_249	0	0	0	0	0	0	0	0	0	0	0	0	0	0	0	0	0	0	0	120	0	0	Bacteria	Mycoplasmatota	Unclassified	Unclassified	Unclassified	Unclassified
ASV_250	0	0	0	0	0	0	0	0	0	0	0	0	0	0	119	0	0	0	0	0	0	0	Bacteria	Actinomycetota	Actinomycetes	Unclassified	Unclassified	Unclassified
ASV_251	107	0	0	11	0	0	0	0	0	0	0	0	0	0	0	0	0	0	0	0	0	0	Bacteria	Bacteroidota	Unclassified	Unclassified	Unclassified	Unclassified
ASV_252	9	22	29	51	7	0	0	0	0	0	0	0	0	0	0	0	0	0	0	0	0	0	Bacteria	Bacillota	Erysipelotrichia	Erysipelotrichales	Erysipelotrichaceae	Unclassified
ASV_253	8	53	41	2	12	0	0	0	2	0	0	0	0	0	0	0	0	0	0	0	0	0	Bacteria	Bacillota	Clostridia	Eubacteriales	Unclassified	Unclassified
ASV_254	0	0	0	0	0	0	0	1	0	0	1	0	0	0	0	0	0	0	4	0	112	0	Bacteria	Pseudomonadota	Gammaproteobacteria	Pseudomonadales	Pseudomonadaceae	Pseudomonas
ASV_255	0	97	0	19	0	0	0	0	0	0	0	0	0	0	0	0	0	0	0	0	0	0	Bacteria	Unclassified	Unclassified	Unclassified	Unclassified	Unclassified
ASV_256	0	36	16	11	53	0	0	0	0	0	0	0	0	0	0	0	0	0	0	0	0	0	Bacteria	Bacillota	Unclassified	Unclassified	Unclassified	Unclassified
ASV_257	0	0	0	0	0	0	0	0	0	0	0	0	0	0	115	0	0	0	0	0	0	0	Bacteria	Pseudomonadota	Betaproteobacteria	Burkholderiales	Comamonadaceae	Unclassified
ASV_258	0	0	0	0	0	0	0	0	0	0	0	0	0	0	115	0	0	0	0	0	0	0	Bacteria	Bacteroidota	Cytophagia	Cytophagales	Cytophagaceae	Aquirufa
ASV_259	0	0	0	0	0	0	0	0	0	0	0	0	0	0	0	0	0	0	0	115	0	0	Bacteria	Bacteroidota	Bacteroidia	Bacteroidales	Prevotellaceae	Prevotella
ASV_260	0	0	0	0	0	0	0	0	0	0	0	0	0	0	0	0	0	0	2	0	1	111	Bacteria	Pseudomonadota	Gammaproteobacteria	Enterobacterales	Enterobacteriaceae	Escherichia
ASV_261	0	0	0	0	0	0	0	0	0	0	0	0	0	0	0	0	0	6	0	108	0	0	Bacteria	Mycoplasmatota	Unclassified	Unclassified	Unclassified	Unclassified
ASV_262	8	78	18	8	0	0	0	0	0	0	0	0	0	0	1	0	0	0	0	0	0	0	Bacteria	Unclassified	Unclassified	Unclassified	Unclassified	Unclassified
ASV_263	4	11	0	97	1	0	0	0	0	0	0	0	0	0	0	0	0	0	0	0	0	0	Bacteria	Bacteroidota	Unclassified	Unclassified	Unclassified	Unclassified
ASV_264	0	0	0	0	0	0	108	0	0	0	0	0	0	0	0	0	0	0	0	5	0	0	Archaea	Euryarchaeota	Methanobacteria	Methanobacteriales	Methanobacteriaceae	Methanobacterium
ASV_265	0	0	0	0	0	0	0	0	0	0	0	0	0	0	0	0	0	0	0	0	0	113	Archaea	Euryarchaeota	Methanomicrobia	Methanomicrobiales	Methanocorpusculaceae	Methanocorpusculum
ASV_266	0	0	0	0	0	0	0	0	0	0	0	0	0	1	0	0	0	0	0	112	0	0	Bacteria	Mycoplasmatota	Unclassified	Mycoplasmoidales	Metamycoplasmataceae	Mycoplasmoides
ASV_267	0	67	18	1	26	0	0	0	0	0	0	0	0	0	0	0	0	0	0	0	0	0	Bacteria	Bacillota	Clostridia	Eubacteriales	Unclassified	Unclassified
ASV_268	0	0	0	0	0	0	0	0	0	1	2	0	0	0	0	0	0	0	0	0	0	108	Bacteria	Pseudomonadota	Gammaproteobacteria	Enterobacterales	Enterobacteriaceae	Escherichia
ASV_269	0	0	0	0	0	0	0	0	0	0	0	0	0	0	0	0	0	0	0	111	0	0	Bacteria	Unclassified	Unclassified	Unclassified	Unclassified	Unclassified
ASV_270	5	0	0	105	0	0	0	0	0	0	0	0	0	0	0	0	0	0	0	0	0	0	Bacteria	Bacteroidota	Bacteroidia	Bacteroidales	Prevotellaceae	Unclassified
ASV_271	0	78	0	0	32	0	0	0	0	0	0	0	0	0	0	0	0	0	0	0	0	0	Bacteria	Unclassified	Unclassified	Unclassified	Unclassified	Unclassified
ASV_272	0	25	10	19	54	0	0	0	0	0	0	0	0	0	0	0	0	0	0	0	0	0	Bacteria	Bacillota	Clostridia	Eubacteriales	Lachnospiraceae	Unclassified
ASV_273	0	11	59	8	30	0	0	0	0	0	0	0	0	0	0	0	0	0	0	0	0	0	Bacteria	Bacillota	Erysipelotrichia	Erysipelotrichales	Unclassified	Unclassified
ASV_274	0	0	0	0	0	0	0	0	0	0	0	0	0	0	0	0	0	0	0	0	108	0	Archaea	Euryarchaeota	Methanomicrobia	Methanomicrobiales	Methanocorpusculaceae	Methanocorpusculum
ASV_275	0	0	0	0	0	0	0	0	0	0	0	0	0	0	0	0	0	0	0	108	0	0	Bacteria	Unclassified	Unclassified	Unclassified	Unclassified	Unclassified
ASV_276	0	0	0	0	0	0	0	0	1	0	0	0	0	0	0	0	51	0	0	0	0	55	Bacteria	Pseudomonadota	Gammaproteobacteria	Enterobacterales	Enterobacteriaceae	Escherichia
ASV_277	0	0	0	0	0	0	0	0	0	0	0	0	0	106	0	0	0	0	0	0	0	0	Bacteria	Bacillota	Bacilli	Lactobacillales	Lactobacillaceae	Lactobacillus
ASV_278	0	0	0	0	0	0	0	0	0	0	0	0	0	0	105	0	0	0	0	0	0	0	Bacteria	Bacteroidota	Bacteroidia	Bacteroidales	Prevotellaceae	Prevotella
ASV_279	1	42	56	1	4	0	0	0	0	0	0	0	0	0	0	0	0	0	0	0	0	0	Bacteria	Bacillota	Clostridia	Eubacteriales	Eubacteriales Family XIII. Incertae Sedis	Unclassified
ASV_280	59	35	0	9	0	0	0	0	0	0	0	0	0	0	0	0	0	0	0	0	0	0	Bacteria	Bacillota	Clostridia	Eubacteriales	Unclassified	Unclassified
ASV_281	1	30	67	0	0	0	0	0	0	0	0	0	0	0	0	0	0	5	0	0	0	0	Bacteria	Bacillota	Unclassified	Unclassified	Unclassified	Unclassified
ASV_282	0	0	37	0	1	0	0	0	0	0	0	0	0	5	51	0	4	0	0	0	5	0	Bacteria	Cyanobacteriota	Cyanophyceae	Unclassified	Unclassified	Unclassified
ASV_283	0	0	0	0	0	0	0	0	0	0	0	1	0	0	102	0	0	0	0	0	0	0	Bacteria	Pseudomonadota	Betaproteobacteria	Burkholderiales	Comamonadaceae	Unclassified
ASV_284	0	0	0	0	0	0	0	0	0	0	0	0	0	0	103	0	0	0	0	0	0	0	Bacteria	Pseudomonadota	Gammaproteobacteria	Moraxellales	Moraxellaceae	Psychrobacter
ASV_285	0	0	0	0	0	0	0	0	0	0	0	0	0	0	0	0	0	0	0	103	0	0	Archaea	Euryarchaeota	Methanobacteria	Methanobacteriales	Methanobacteriaceae	Methanobacterium
ASV_286	2	31	27	6	33	0	0	0	0	3	0	0	0	0	0	0	0	0	0	0	0	0	Bacteria	Bacillota	Clostridia	Eubacteriales	Unclassified	Unclassified
ASV_287	9	29	31	5	27	0	0	0	0	0	0	0	0	0	0	0	0	0	0	0	0	0	Bacteria	Bacillota	Clostridia	Eubacteriales	Unclassified	Unclassified
ASV_288	6	45	27	6	1	0	0	0	0	0	0	0	0	0	4	0	0	0	12	0	0	0	Bacteria	Bacillota	Unclassified	Unclassified	Unclassified	Unclassified
ASV_289	0	19	2	4	1	0	3	0	0	0	5	0	0	0	5	0	55	0	7	0	0	0	Bacteria	Bacillota	Clostridia	Eubacteriales	Lachnospiraceae	Unclassified
ASV_290	0	0	0	0	0	0	0	0	0	0	0	0	0	101	0	0	0	0	0	0	0	0	Bacteria	Pseudomonadota	Gammaproteobacteria	Aeromonadales	Aeromonadaceae	Aeromonas
ASV_291	0	54	29	0	17	0	0	0	0	0	0	0	0	0	0	0	0	0	0	0	0	0	Bacteria	Bacillota	Clostridia	Eubacteriales	Eubacteriales Family XIII. Incertae Sedis	Unclassified
ASV_292	2	26	5	47	19	0	0	0	0	0	0	0	0	0	0	0	0	0	0	0	0	0	Bacteria	Bacillota	Clostridia	Eubacteriales	Lachnospiraceae	Unclassified
ASV_293	0	0	0	0	0	0	0	0	0	0	0	0	0	0	0	0	0	99	0	0	0	0	Bacteria	Pseudomonadota	Alphaproteobacteria	Hyphomicrobiales	Nitrobacteraceae	Bradyrhizobium
ASV_294	0	0	0	0	0	0	0	1	0	1	1	0	0	0	0	0	0	0	0	2	93	0	Bacteria	Pseudomonadota	Gammaproteobacteria	Nevskiales	Nevskiaceae	Nevskia
ASV_295	0	0	0	0	0	0	85	3	3	0	0	0	0	0	0	0	0	2	0	0	4	1	Archaea	Euryarchaeota	Methanobacteria	Methanobacteriales	Methanobacteriaceae	Methanobacterium
ASV_296	0	0	0	0	0	0	0	0	0	0	0	0	0	0	98	0	0	0	0	0	0	0	Bacteria	Bacteroidota	Cytophagia	Cytophagales	Spirosomaceae	Lacihabitans
ASV_297	0	0	0	0	0	0	0	96	0	1	0	0	0	0	0	0	0	0	0	0	0	0	Archaea	Euryarchaeota	Methanomicrobia	Methanomicrobiales	Methanoregulaceae	Methanolinea
ASV_298	0	71	26	0	0	0	0	0	0	0	0	0	0	0	0	0	0	0	0	0	0	0	Bacteria	Unclassified	Unclassified	Unclassified	Unclassified	Unclassified
ASV_299	0	31	21	11	34	0	0	0	0	0	0	0	0	0	0	0	0	0	0	0	0	0	Bacteria	Bacillota	Erysipelotrichia	Erysipelotrichales	Erysipelotrichaceae	Unclassified
ASV_300	0	0	93	0	4	0	0	0	0	0	0	0	0	0	0	0	0	0	0	0	0	0	Bacteria	Bacillota	Unclassified	Unclassified	Unclassified	Unclassified
ASV_301	0	0	0	0	0	0	0	0	96	0	0	0	0	0	1	0	0	0	0	0	0	0	Bacteria	Bacteroidota	Bacteroidia	Bacteroidales	Bacteroidaceae	Bacteroides
ASV_302	0	0	0	0	0	0	0	0	0	0	0	9	1	87	0	0	0	0	0	0	0	0	Bacteria	Pseudomonadota	Alphaproteobacteria	Hyphomicrobiales	Unclassified	Unclassified
ASV_303	0	0	0	0	0	0	0	0	0	0	0	0	0	0	0	0	0	0	0	87	9	0	Bacteria	Bacillota	Clostridia	Eubacteriales	Lachnospiraceae	Unclassified
ASV_304	0	0	0	0	0	0	0	0	0	0	0	0	0	0	0	0	0	0	0	0	0	96	Bacteria	Bacteroidota	Bacteroidia	Bacteroidales	Prevotellaceae	Prevotella
ASV_305	0	0	0	0	0	0	0	0	0	0	0	0	0	0	96	0	0	0	0	0	0	0	Bacteria	Pseudomonadota	Gammaproteobacteria	Moraxellales	Moraxellaceae	Psychrobacter
ASV_306	29	0	0	5	3	2	0	37	13	4	0	0	0	0	2	0	0	0	0	0	0	0	Bacteria	Bacillota	Negativicutes	Acidaminococcales	Acidaminococcaceae	Succiniclasticum
ASV_307	2	7	47	23	16	0	0	0	0	0	0	0	0	0	0	0	0	0	0	0	0	0	Bacteria	Bacillota	Clostridia	Eubacteriales	Unclassified	Unclassified
ASV_308	0	0	0	0	0	0	0	94	1	0	0	0	0	0	0	0	0	0	0	0	0	0	Archaea	Euryarchaeota	Methanobacteria	Methanobacteriales	Methanobacteriaceae	Methanobacterium
ASV_309	0	0	0	0	0	0	0	0	0	0	0	0	0	0	95	0	0	0	0	0	0	0	Bacteria	Bacteroidota	Cytophagia	Cytophagales	Cyclobacteriaceae	Algoriphagus
ASV_310	0	0	0	0	0	0	0	0	0	0	0	0	0	0	95	0	0	0	0	0	0	0	Bacteria	Bacteroidota	Flavobacteriia	Flavobacteriales	Crocinitomicaceae	Fluviicola
ASV_311	0	0	0	0	0	0	0	0	0	0	0	0	1	0	93	0	0	0	0	0	0	0	Bacteria	Pseudomonadota	Betaproteobacteria	Burkholderiales	Comamonadaceae	Limnohabitans
ASV_312	93	0	0	0	0	0	0	0	0	0	0	0	0	0	0	0	0	0	0	0	0	0	Bacteria	Bacillota	Clostridia	Eubacteriales	Lachnospiraceae	Unclassified
ASV_313	2	10	0	48	29	0	0	0	4	0	0	0	0	0	0	0	0	0	0	0	0	0	Bacteria	Bacillota	Clostridia	Eubacteriales	Eubacteriales Family XIII. Incertae Sedis	Unclassified
ASV_314	0	0	0	0	0	0	0	22	0	0	0	0	0	0	0	0	0	0	0	0	71	0	Bacteria	Pseudomonadota	Gammaproteobacteria	Nevskiales	Nevskiaceae	Nevskia
ASV_315	0	0	0	0	0	0	0	0	0	0	0	0	0	0	0	0	0	0	0	92	0	1	Bacteria	Mycoplasmatota	Unclassified	Unclassified	Unclassified	Unclassified
ASV_316	0	0	0	0	0	0	0	0	0	0	0	0	4	0	89	0	0	0	0	0	0	0	Bacteria	Bacteroidota	Saprospiria	Saprospirales	Unclassified	Unclassified
ASV_317	0	0	0	0	0	2	9	9	11	16	17	0	0	0	0	0	2	0	3	1	16	6	Bacteria	Pseudomonadota	Gammaproteobacteria	Enterobacterales	Enterobacteriaceae	Escherichia
ASV_318	0	0	0	0	0	0	0	0	92	0	0	0	0	0	0	0	0	0	0	0	0	0	Bacteria	Bacteroidota	Bacteroidia	Bacteroidales	Bacteroidaceae	Bacteroides
ASV_319	0	0	0	0	0	0	0	0	0	0	0	0	0	0	92	0	0	0	0	0	0	0	Bacteria	Pseudomonadota	Betaproteobacteria	Burkholderiales	Comamonadaceae	Unclassified
ASV_320	0	11	53	3	22	0	0	0	0	0	0	0	0	0	0	0	0	0	0	0	0	0	Bacteria	Bacillota	Clostridia	Eubacteriales	Eubacteriales Family XIII. Incertae Sedis	Unclassified
ASV_321	0	0	0	0	0	0	0	0	0	0	0	0	0	0	20	0	0	0	0	0	0	69	Bacteria	Bacillota	Bacilli	Bacillales	Staphylococcaceae	Staphylococcus
ASV_322	0	0	0	0	0	0	0	0	0	0	0	0	0	0	0	0	89	0	0	0	0	0	Bacteria	Pseudomonadota	Gammaproteobacteria	Enterobacterales	Enterobacteriaceae	Unclassified
ASV_323	3	24	37	4	0	2	0	0	0	0	0	0	0	0	0	0	18	0	0	0	0	0	Bacteria	Bacillota	Unclassified	Unclassified	Unclassified	Unclassified
ASV_324	0	88	0	0	0	0	0	0	0	0	0	0	0	0	0	0	0	0	0	0	0	0	Bacteria	Unclassified	Unclassified	Unclassified	Unclassified	Unclassified
ASV_325	0	0	0	0	0	0	0	0	88	0	0	0	0	0	0	0	0	0	0	0	0	0	Bacteria	Bacteroidota	Bacteroidia	Bacteroidales	Bacteroidaceae	Bacteroides
ASV_326	0	0	73	1	13	0	0	0	0	0	0	0	0	0	0	0	0	0	0	0	0	0	Bacteria	Bacillota	Clostridia	Eubacteriales	Eubacteriales Family XIII. Incertae Sedis	Lentihominibacter
ASV_327	0	0	0	0	0	0	0	0	0	0	0	0	0	0	0	0	0	0	0	0	87	0	Bacteria	Bacteroidota	Unclassified	Unclassified	Unclassified	Unclassified
ASV_328	0	0	0	0	0	0	0	0	0	0	0	0	0	0	0	0	0	0	0	0	0	87	Bacteria	Pseudomonadota	Gammaproteobacteria	Enterobacterales	Enterobacteriaceae	Escherichia
ASV_329	1	10	58	0	17	0	0	0	0	0	0	0	0	0	0	0	0	0	0	0	0	0	Bacteria	Bacillota	Clostridia	Eubacteriales	Eubacteriales Family XIII. Incertae Sedis	Mogibacterium
ASV_330	0	0	0	0	0	11	0	20	9	7	15	0	0	0	0	0	2	0	4	0	17	1	Bacteria	Pseudomonadota	Gammaproteobacteria	Enterobacterales	Enterobacteriaceae	Escherichia
ASV_331	0	0	0	0	0	0	0	0	0	0	0	0	0	0	0	0	0	0	0	0	0	86	Bacteria	Pseudomonadota	Gammaproteobacteria	Pseudomonadales	Pseudomonadaceae	Pseudomonas
ASV_332	0	0	0	0	0	0	0	0	0	0	0	0	0	0	86	0	0	0	0	0	0	0	Bacteria	Pseudomonadota	Alphaproteobacteria	Rhodobacterales	Paracoccaceae	Unclassified
ASV_333	5	8	0	69	3	0	0	0	0	0	0	0	0	0	0	0	0	0	0	0	0	0	Bacteria	Bacillota	Clostridia	Eubacteriales	Christensenellaceae	Unclassified
ASV_334	35	28	19	2	0	0	0	0	0	0	0	0	0	0	0	0	0	0	0	0	0	0	Bacteria	Bacillota	Clostridia	Eubacteriales	Unclassified	Unclassified
ASV_335	0	0	0	0	1	0	0	0	0	0	0	0	0	0	35	0	0	0	0	48	0	0	Bacteria	Actinomycetota	Actinomycetes	Micrococcales	Micrococcaceae	Micrococcus
ASV_336	0	0	0	0	0	0	0	0	0	0	0	0	0	0	0	0	0	0	0	0	84	0	Bacteria	Bacillota	Clostridia	Eubacteriales	Unclassified	Gemmiger
ASV_337	0	0	0	0	0	0	0	0	0	0	0	0	4	0	80	0	0	0	0	0	0	0	Bacteria	Bacteroidota	Flavobacteriia	Flavobacteriales	Flavobacteriaceae	Flavobacterium
ASV_338	0	0	0	0	0	0	0	0	0	0	0	0	0	0	84	0	0	0	0	0	0	0	Bacteria	Pseudomonadota	Gammaproteobacteria	Enterobacterales	Erwiniaceae	Pantoea
ASV_339	2	0	68	13	0	0	0	0	0	0	0	0	0	0	0	0	0	0	0	0	0	0	Bacteria	Bacillota	Unclassified	Unclassified	Unclassified	Unclassified
ASV_340	1	44	32	3	3	0	0	0	0	0	0	0	0	0	0	0	0	0	0	0	0	0	Bacteria	Unclassified	Unclassified	Unclassified	Unclassified	Unclassified
ASV_341	0	14	1	0	0	0	0	0	0	0	0	0	0	0	55	0	0	0	13	0	0	0	Bacteria	Bacillota	Tissierellia	Tissierellales	Peptoniphilaceae	Anaerococcus
ASV_342	0	7	17	12	38	0	0	0	1	0	7	0	0	0	0	0	0	0	0	0	0	0	Bacteria	Bacillota	Clostridia	Eubacteriales	Unclassified	Unclassified
ASV_343	0	7	46	1	28	0	0	0	0	0	0	0	0	0	0	0	0	0	0	0	0	0	Bacteria	Bacillota	Clostridia	Eubacteriales	Unclassified	Unclassified
ASV_344	0	0	0	0	0	0	0	0	0	0	0	0	0	0	0	0	0	82	0	0	0	0	Archaea	Euryarchaeota	Methanomicrobia	Methanomicrobiales	Methanoregulaceae	Methanoregula
ASV_345	11	2	20	47	1	0	0	0	0	0	0	0	0	0	0	0	0	0	0	0	0	0	Bacteria	Bacillota	Clostridia	Eubacteriales	Unclassified	Unclassified
ASV_346	0	0	0	0	0	76	0	0	0	0	4	0	0	0	1	0	0	0	0	0	0	0	Bacteria	Bacillota	Clostridia	Eubacteriales	Peptostreptococcaceae	Paeniclostridium
ASV_347	0	3	72	6	0	0	0	0	0	0	0	0	0	0	0	0	0	0	0	0	0	0	Bacteria	Bacillota	Unclassified	Unclassified	Unclassified	Unclassified
ASV_348	0	0	0	0	0	3	0	0	0	0	0	0	0	0	0	0	0	0	64	14	0	0	Bacteria	Bacillota	Bacilli	Bacillales	Bacillaceae	Bacillus
ASV_349	0	0	0	0	0	0	0	0	0	0	0	0	0	0	0	0	80	0	0	0	0	0	Bacteria	Campylobacterota	Epsilonproteobacteria	Campylobacterales	Sulfurospirillaceae	Sulfurospirillum
ASV_350	10	0	0	69	0	0	0	0	0	0	0	0	0	0	0	0	0	0	0	0	0	0	Bacteria	Bacteroidota	Bacteroidia	Bacteroidales	Muribaculaceae	Sodaliphilus
ASV_351	0	0	0	0	0	0	0	78	0	0	0	0	0	0	0	0	0	0	0	1	0	0	Bacteria	Thermotogota	Thermotogae	Petrotogales	Petrotogaceae	Oceanotoga
ASV_352	0	0	0	0	0	0	0	0	0	0	0	0	0	79	0	0	0	0	0	0	0	0	Bacteria	Bacillota	Clostridia	Eubacteriales	Unclassified	Unclassified
ASV_353	0	0	0	0	0	0	0	0	0	0	0	0	0	0	0	0	0	79	0	0	0	0	Bacteria	Pseudomonadota	Gammaproteobacteria	Enterobacterales	Enterobacteriaceae	Unclassified
ASV_354	9	22	0	5	42	0	0	0	0	0	0	0	0	0	0	0	0	0	0	0	0	0	Bacteria	Bacillota	Clostridia	Eubacteriales	Oscillospiraceae	Unclassified
ASV_355	6	23	43	3	3	0	0	0	0	0	0	0	0	0	0	0	0	0	0	0	0	0	Bacteria	Bacillota	Unclassified	Unclassified	Unclassified	Unclassified
ASV_356	0	41	13	3	0	0	0	0	0	0	0	0	0	0	0	0	0	0	21	0	0	0	Bacteria	Bacillota	Clostridia	Eubacteriales	Oscillospiraceae	Unclassified
ASV_357	20	0	13	27	9	0	5	0	0	0	3	0	0	0	0	0	0	0	0	0	0	0	Bacteria	Bacillota	Clostridia	Eubacteriales	Clostridiaceae	Clostridium
ASV_358	0	5	5	0	0	0	0	0	0	0	0	0	0	0	2	65	0	0	0	0	0	0	Bacteria	Pseudomonadota	Alphaproteobacteria	Hyphomicrobiales	Methylobacteriaceae	Methylobacterium
ASV_359	20	5	0	51	0	0	0	0	0	0	0	0	0	0	0	0	0	0	0	0	0	0	Bacteria	Bacillota	Unclassified	Unclassified	Unclassified	Unclassified
ASV_360	8	0	0	3	4	3	2	4	49	2	0	0	0	0	1	0	0	0	0	0	0	0	Bacteria	Bacillota	Negativicutes	Acidaminococcales	Acidaminococcaceae	Succiniclasticum
ASV_361	0	0	0	0	0	0	0	0	0	0	0	0	7	0	69	0	0	0	0	0	0	0	Bacteria	Cyanobacteriota	Cyanophyceae	Unclassified	Unclassified	Unclassified
ASV_362	0	0	0	0	0	0	0	0	0	0	0	0	0	0	0	0	0	2	0	74	0	0	Bacteria	Bacillota	Clostridia	Eubacteriales	Clostridiaceae	Clostridium
ASV_363	11	14	43	6	0	0	0	0	0	0	0	0	0	0	1	0	0	0	0	0	0	0	Bacteria	Bacillota	Clostridia	Eubacteriales	Oscillospiraceae	Ruminococcus
ASV_364	0	17	50	0	8	0	0	0	0	0	0	0	0	0	0	0	0	0	0	0	0	0	Bacteria	Bacillota	Clostridia	Eubacteriales	Unclassified	Unclassified
ASV_365	0	0	0	0	0	0	0	0	0	0	0	0	0	0	75	0	0	0	0	0	0	0	Bacteria	Actinomycetota	Actinomycetes	Mycobacteriales	Corynebacteriaceae	Corynebacterium
ASV_366	74	0	0	0	0	0	0	0	0	0	0	0	0	0	0	0	0	0	0	0	0	0	Bacteria	Bacteroidota	Unclassified	Unclassified	Unclassified	Unclassified
ASV_367	0	0	0	0	0	5	0	0	1	4	3	0	0	0	30	0	0	10	0	3	14	4	Bacteria	Pseudomonadota	Gammaproteobacteria	Pseudomonadales	Pseudomonadaceae	Pseudomonas
ASV_368	0	1	0	0	0	16	0	0	0	1	3	0	0	49	0	0	0	0	0	0	4	0	Bacteria	Pseudomonadota	Gammaproteobacteria	Aeromonadales	Aeromonadaceae	Aeromonas
ASV_369	0	24	2	0	0	0	0	0	0	0	0	0	0	0	48	0	0	0	0	0	0	0	Bacteria	Actinomycetota	Actinomycetes	Mycobacteriales	Corynebacteriaceae	Corynebacterium
ASV_370	0	0	0	63	11	0	0	0	0	0	0	0	0	0	0	0	0	0	0	0	0	0	Bacteria	Bacillota	Clostridia	Eubacteriales	Christensenellaceae	Unclassified
ASV_371	53	0	0	10	0	0	0	0	0	0	0	8	0	0	2	0	0	0	0	0	0	0	Bacteria	Bacillota	Clostridia	Eubacteriales	Oscillospiraceae	Unclassified
ASV_372	0	0	0	0	0	28	0	0	10	18	0	15	0	0	2	0	0	0	0	0	0	0	Bacteria	Verrucomicrobiota	Verrucomicrobiae	Verrucomicrobiales	Akkermansiaceae	Akkermansia
ASV_373	0	0	3	0	2	0	0	0	0	0	0	0	2	0	66	0	0	0	0	0	0	0	Bacteria	Cyanobacteriota	Cyanophyceae	Unclassified	Unclassified	Unclassified
ASV_374	0	0	0	0	0	0	0	0	0	0	0	0	0	0	0	0	0	0	0	0	0	73	Bacteria	Bacillota	Bacilli	Bacillales	Staphylococcaceae	Staphylococcus
ASV_375	0	0	0	0	0	0	0	0	0	0	0	0	0	72	0	0	0	0	0	0	0	0	Bacteria	Bacillota	Bacilli	Lactobacillales	Lactobacillaceae	Lactobacillus
ASV_376	2	35	27	7	0	0	0	0	0	0	0	0	0	0	0	0	0	0	0	0	0	0	Bacteria	Bacillota	Erysipelotrichia	Erysipelotrichales	Erysipelotrichaceae	Unclassified
ASV_377	1	70	0	0	0	0	0	0	0	0	0	0	0	0	0	0	0	0	0	0	0	0	Bacteria	Unclassified	Unclassified	Unclassified	Unclassified	Unclassified
ASV_378	1	7	51	0	12	0	0	0	0	0	0	0	0	0	0	0	0	0	0	0	0	0	Bacteria	Bacillota	Clostridia	Eubacteriales	Eubacteriales Family XIII. Incertae Sedis	Lentihominibacter
ASV_379	0	0	0	0	0	0	0	0	0	0	0	0	0	0	0	0	0	0	0	71	0	0	Bacteria	Bacteroidota	Flavobacteriia	Flavobacteriales	Flavobacteriaceae	Flavobacterium
ASV_380	3	6	0	34	27	0	0	0	0	0	0	0	0	0	0	0	0	0	0	0	0	0	Bacteria	Bacillota	Clostridia	Eubacteriales	Christensenellaceae	Unclassified
ASV_381	1	3	0	66	0	0	0	0	0	0	0	0	0	0	0	0	0	0	0	0	0	0	Bacteria	Bacillota	Clostridia	Eubacteriales	Lachnospiraceae	Unclassified
ASV_382	0	0	0	0	0	0	0	0	0	0	0	0	0	0	0	0	0	0	0	0	0	70	Bacteria	Pseudomonadota	Gammaproteobacteria	Enterobacterales	Enterobacteriaceae	Escherichia
ASV_383	13	34	11	11	0	0	0	0	0	0	0	0	0	0	0	0	0	0	0	0	0	0	Bacteria	Bacillota	Clostridia	Eubacteriales	Unclassified	Unclassified
ASV_384	0	0	0	0	0	0	0	0	0	0	0	68	1	0	0	0	0	0	0	0	0	0	Bacteria	Bacillota	Clostridia	Eubacteriales	Unclassified	Gemmiger
ASV_385	0	0	0	0	0	0	0	0	0	0	0	17	0	0	52	0	0	0	0	0	0	0	Bacteria	Bacillota	Bacilli	Bacillales	Listeriaceae	Brochothrix
ASV_386	6	40	21	0	1	0	0	0	0	0	0	0	0	0	0	0	0	0	0	0	0	0	Bacteria	Planctomycetota	Planctomycetia	Unclassified	Unclassified	Unclassified
ASV_387	5	0	0	4	1	0	0	0	55	0	3	0	0	0	0	0	0	0	0	0	0	0	Bacteria	Synergistota	Synergistia	Synergistales	Unclassified	Unclassified
ASV_388	0	40	9	1	10	0	0	0	0	0	0	8	0	0	0	0	0	0	0	0	0	0	Bacteria	Unclassified	Unclassified	Unclassified	Unclassified	Unclassified
ASV_389	0	5	59	0	4	0	0	0	0	0	0	0	0	0	0	0	0	0	0	0	0	0	Bacteria	Bacillota	Clostridia	Eubacteriales	Unclassified	Unclassified
ASV_390	0	0	0	2	66	0	0	0	0	0	0	0	0	0	0	0	0	0	0	0	0	0	Bacteria	Planctomycetota	Planctomycetia	Unclassified	Unclassified	Unclassified
ASV_391	0	0	0	0	0	0	0	0	0	0	0	0	0	0	68	0	0	0	0	0	0	0	Bacteria	Pseudomonadota	Alphaproteobacteria	Hyphomicrobiales	Alsobacteraceae	Alsobacter
ASV_392	0	0	0	0	0	0	0	0	0	0	0	0	0	0	0	0	0	68	0	0	0	0	Archaea	Euryarchaeota	Methanobacteria	Methanobacteriales	Methanobacteriaceae	Methanobacterium
ASV_393	0	0	0	0	0	0	0	0	0	0	0	0	0	0	0	0	0	68	0	0	0	0	Bacteria	Bacteroidota	Unclassified	Unclassified	Unclassified	Unclassified
ASV_394	1	0	0	8	58	0	0	0	0	0	0	0	0	0	0	0	0	0	0	0	0	0	Bacteria	Unclassified	Unclassified	Unclassified	Unclassified	Unclassified
ASV_395	0	0	65	2	0	0	0	0	0	0	0	0	0	0	0	0	0	0	0	0	0	0	Bacteria	Actinomycetota	Coriobacteriia	Eggerthellales	Eggerthellaceae	Unclassified
ASV_396	0	0	0	0	0	1	64	0	0	0	0	0	0	0	0	0	0	0	0	0	0	2	Archaea	Euryarchaeota	Methanobacteria	Methanobacteriales	Methanobacteriaceae	Methanobacterium
ASV_397	0	0	0	0	0	0	0	0	0	0	0	0	0	23	0	38	0	0	0	0	0	6	Unclassified	Unclassified	Unclassified	Unclassified	Unclassified	Unclassified
ASV_398	3	0	0	0	0	0	0	0	0	1	0	0	0	0	62	0	0	0	0	0	0	0	Bacteria	Actinomycetota	Actinomycetes	Bifidobacteriales	Bifidobacteriaceae	Bifidobacterium
ASV_399	2	0	0	64	0	0	0	0	0	0	0	0	0	0	0	0	0	0	0	0	0	0	Bacteria	Bacillota	Clostridia	Eubacteriales	Eubacteriales Family XIII. Incertae Sedis	Unclassified
ASV_400	0	3	63	0	0	0	0	0	0	0	0	0	0	0	0	0	0	0	0	0	0	0	Bacteria	Unclassified	Unclassified	Unclassified	Unclassified	Unclassified
ASV_401	0	0	0	0	0	0	0	0	0	0	0	0	0	0	0	0	0	0	0	0	0	66	Bacteria	Thermotogota	Thermotogae	Petrotogales	Petrotogaceae	Oceanotoga
ASV_402	0	0	0	0	0	0	0	0	0	0	0	0	0	0	66	0	0	0	0	0	0	0	Bacteria	Actinomycetota	Actinomycetes	Unclassified	Unclassified	Unclassified
ASV_403	12	51	0	2	0	0	0	0	0	0	0	0	0	0	0	0	0	0	0	0	0	0	Bacteria	Bacillota	Clostridia	Eubacteriales	Oscillospiraceae	Unclassified
ASV_404	2	22	13	23	4	0	0	0	0	0	0	0	0	0	1	0	0	0	0	0	0	0	Bacteria	Chloroflexota	Anaerolineae	Anaerolineales	Anaerolineaceae	Flexilinea
ASV_405	0	9	10	0	46	0	0	0	0	0	0	0	0	0	0	0	0	0	0	0	0	0	Bacteria	Bacillota	Clostridia	Eubacteriales	Eubacteriales Family XIII. Incertae Sedis	Lentihominibacter
ASV_406	0	0	0	0	0	0	0	0	0	0	0	65	0	0	0	0	0	0	0	0	0	0	Bacteria	Bacillota	Clostridia	Eubacteriales	Oscillospiraceae	Unclassified
ASV_407	0	0	0	0	0	0	0	0	0	0	0	2	0	54	0	0	8	0	0	1	0	0	Bacteria	Pseudomonadota	Alphaproteobacteria	Hyphomicrobiales	Nitrobacteraceae	Bradyrhizobium
ASV_408	0	0	0	0	0	0	0	0	0	0	0	0	0	0	0	0	65	0	0	0	0	0	Bacteria	Thermotogota	Thermotogae	Petrotogales	Petrotogaceae	Oceanotoga
ASV_409	0	0	0	0	0	0	0	0	0	0	0	0	0	0	0	0	65	0	0	0	0	0	Bacteria	Bacillota	Clostridia	Eubacteriales	Clostridiaceae	Clostridium
ASV_410	4	0	52	8	0	0	0	0	0	0	0	0	0	0	0	0	0	0	0	0	0	0	Bacteria	Bacillota	Clostridia	Eubacteriales	Oscillospiraceae	Ruminococcus
ASV_411	0	0	0	0	0	11	2	6	1	8	4	0	0	0	0	0	8	0	3	1	12	8	Bacteria	Pseudomonadota	Gammaproteobacteria	Enterobacterales	Enterobacteriaceae	Escherichia
ASV_412	0	0	0	0	0	0	0	1	1	4	1	0	0	0	0	1	1	0	2	10	7	36	Bacteria	Pseudomonadota	Gammaproteobacteria	Enterobacterales	Enterobacteriaceae	Escherichia
ASV_413	26	13	10	3	11	0	0	0	0	0	0	0	0	0	0	0	0	0	0	0	0	0	Bacteria	Bacillota	Clostridia	Eubacteriales	Eubacteriales Family XIII. Incertae Sedis	Unclassified
ASV_414	10	0	53	0	0	0	0	0	0	0	0	0	0	0	0	0	0	0	0	0	0	0	Bacteria	Bacillota	Clostridia	Eubacteriales	Oscillospiraceae	Ruminococcus
ASV_415	0	0	58	0	5	0	0	0	0	0	0	0	0	0	0	0	0	0	0	0	0	0	Bacteria	Cyanobacteriota	Cyanophyceae	Unclassified	Unclassified	Unclassified
ASV_416	0	0	52	0	0	0	11	0	0	0	0	0	0	0	0	0	0	0	0	0	0	0	Bacteria	Bacillota	Unclassified	Unclassified	Unclassified	Unclassified
ASV_417	0	0	0	0	0	0	0	0	0	0	0	0	0	0	0	0	0	0	0	0	0	63	Bacteria	Pseudomonadota	Gammaproteobacteria	Pseudomonadales	Pseudomonadaceae	Pseudomonas
ASV_418	0	0	0	0	0	0	0	0	0	0	0	0	0	1	0	62	0	0	0	0	0	0	Bacteria	Fusobacteriota	Fusobacteriia	Fusobacteriales	Fusobacteriaceae	Cetobacterium
ASV_419	1	0	0	0	0	0	0	0	0	0	0	0	0	0	0	0	61	0	0	0	0	0	Bacteria	Unclassified	Unclassified	Unclassified	Unclassified	Unclassified
ASV_420	0	0	0	0	0	0	0	0	0	0	0	0	0	0	0	0	0	0	59	0	0	3	Bacteria	Pseudomonadota	Gammaproteobacteria	Enterobacterales	Enterobacteriaceae	Unclassified
ASV_421	2	0	0	1	0	0	0	0	0	0	0	0	0	0	0	0	58	0	0	0	0	0	Bacteria	Spirochaetota	Spirochaetia	Spirochaetales	Treponemataceae	Treponema
ASV_422	0	0	0	0	0	0	0	0	0	1	0	0	0	60	0	0	0	0	0	0	0	0	Bacteria	Pseudomonadota	Gammaproteobacteria	Enterobacterales	Enterobacteriaceae	Unclassified
ASV_423	0	0	61	0	0	0	0	0	0	0	0	0	0	0	0	0	0	0	0	0	0	0	Bacteria	Unclassified	Unclassified	Unclassified	Unclassified	Unclassified
ASV_424	0	0	0	0	0	0	0	0	0	0	0	0	0	0	0	0	0	0	0	61	0	0	Bacteria	Campylobacterota	Epsilonproteobacteria	Campylobacterales	Sulfurospirillaceae	Sulfurospirillum
ASV_425	2	0	50	3	5	0	0	0	0	0	0	0	0	0	0	0	0	0	0	0	0	0	Bacteria	Bacillota	Clostridia	Eubacteriales	Oscillospiraceae	Ruminococcus
ASV_426	0	0	0	0	0	0	0	0	0	0	0	0	0	0	60	0	0	0	0	0	0	0	Bacteria	Pseudomonadota	Betaproteobacteria	Burkholderiales	Comamonadaceae	Limnohabitans
ASV_427	19	0	23	12	5	0	0	0	0	0	0	0	0	0	0	0	0	0	0	0	0	0	Bacteria	Bacillota	Clostridia	Eubacteriales	Oscillospiraceae	Unclassified
ASV_428	3	0	55	0	0	0	0	0	1	0	0	0	0	0	0	0	0	0	0	0	0	0	Bacteria	Bacillota	Clostridia	Eubacteriales	Oscillospiraceae	Oscillibacter
ASV_429	1	1	55	1	1	0	0	0	0	0	0	0	0	0	0	0	0	0	0	0	0	0	Bacteria	Unclassified	Unclassified	Unclassified	Unclassified	Unclassified
ASV_430	1	31	25	0	2	0	0	0	0	0	0	0	0	0	0	0	0	0	0	0	0	0	Bacteria	Unclassified	Unclassified	Unclassified	Unclassified	Unclassified
ASV_431	0	0	0	0	0	6	6	4	3	13	8	0	0	0	0	0	6	0	0	0	9	4	Bacteria	Pseudomonadota	Gammaproteobacteria	Enterobacterales	Enterobacteriaceae	Escherichia
ASV_432	0	1	0	0	0	0	0	0	0	0	0	0	0	58	0	0	0	0	0	0	0	0	Bacteria	Lentisphaerota	Lentisphaeria	Victivallales	Victivallaceae	Victivallis
ASV_433	0	0	0	0	0	0	0	0	0	0	0	0	0	0	59	0	0	0	0	0	0	0	Bacteria	Pseudomonadota	Gammaproteobacteria	Vibrionales	Vibrionaceae	Photobacterium
ASV_434	0	0	0	0	0	0	0	0	0	0	0	0	0	0	0	0	0	0	0	59	0	0	Bacteria	Bacillota	Clostridia	Eubacteriales	Clostridiaceae	Clostridium
ASV_435	25	0	15	12	0	0	0	0	0	0	0	0	0	0	4	0	0	0	0	0	0	2	Bacteria	Bacillota	Clostridia	Eubacteriales	Unclassified	Unclassified
ASV_436	25	0	0	33	0	0	0	0	0	0	0	0	0	0	0	0	0	0	0	0	0	0	Bacteria	Bacillota	Clostridia	Eubacteriales	Unclassified	Unclassified
ASV_437	8	5	18	2	25	0	0	0	0	0	0	0	0	0	0	0	0	0	0	0	0	0	Bacteria	Bacillota	Clostridia	Eubacteriales	Unclassified	Unclassified
ASV_438	7	2	0	0	1	1	0	0	23	8	0	0	0	0	0	0	0	0	0	16	0	0	Bacteria	Bacillota	Negativicutes	Acidaminococcales	Acidaminococcaceae	Succiniclasticum
ASV_439	0	0	0	0	0	2	9	11	3	7	9	0	0	0	0	0	3	0	3	0	10	1	Bacteria	Pseudomonadota	Gammaproteobacteria	Enterobacterales	Enterobacteriaceae	Escherichia
ASV_440	0	8	3	9	5	0	8	0	0	0	0	2	0	0	2	0	0	0	0	21	0	0	Archaea	Euryarchaeota	Methanobacteria	Methanobacteriales	Methanobacteriaceae	Methanobrevibacter
ASV_441	0	0	0	0	0	58	0	0	0	0	0	0	0	0	0	0	0	0	0	0	0	0	Bacteria	Bacillota	Clostridia	Eubacteriales	Clostridiaceae	Clostridium
ASV_442	0	0	0	0	0	0	0	0	0	0	0	0	0	42	0	16	0	0	0	0	0	0	Bacteria	Unclassified	Unclassified	Unclassified	Unclassified	Unclassified
ASV_443	0	0	0	0	0	0	0	0	0	0	0	0	0	0	58	0	0	0	0	0	0	0	Bacteria	Pseudomonadota	Betaproteobacteria	Burkholderiales	Comamonadaceae	Limnohabitans
ASV_444	0	0	0	0	0	0	0	0	0	0	0	0	0	0	58	0	0	0	0	0	0	0	Bacteria	Bacteroidota	Flavobacteriia	Flavobacteriales	Flavobacteriaceae	Flavobacterium
ASV_445	55	0	0	2	0	0	0	0	0	0	0	0	0	0	0	0	0	0	0	0	0	0	Bacteria	Bacteroidota	Bacteroidia	Bacteroidales	Prevotellaceae	Unclassified
ASV_446	16	32	6	3	0	0	0	0	0	0	0	0	0	0	0	0	0	0	0	0	0	0	Bacteria	Bacillota	Clostridia	Eubacteriales	Lachnospiraceae	Unclassified
ASV_447	15	41	0	1	0	0	0	0	0	0	0	0	0	0	0	0	0	0	0	0	0	0	Bacteria	Bacillota	Clostridia	Eubacteriales	Lachnospiraceae	Unclassified
ASV_448	1	20	1	31	4	0	0	0	0	0	0	0	0	0	0	0	0	0	0	0	0	0	Bacteria	Bacillota	Clostridia	Eubacteriales	Lachnospiraceae	Butyrivibrio
ASV_449	0	14	20	1	22	0	0	0	0	0	0	0	0	0	0	0	0	0	0	0	0	0	Bacteria	Bacillota	Clostridia	Eubacteriales	Eubacteriales Family XIII. Incertae Sedis	Lentihominibacter
ASV_450	0	10	22	1	24	0	0	0	0	0	0	0	0	0	0	0	0	0	0	0	0	0	Bacteria	Bacillota	Clostridia	Eubacteriales	Eubacteriales Family XIII. Incertae Sedis	Unclassified
ASV_451	0	6	50	1	0	0	0	0	0	0	0	0	0	0	0	0	0	0	0	0	0	0	Bacteria	Unclassified	Unclassified	Unclassified	Unclassified	Unclassified
ASV_452	0	0	0	0	0	2	0	0	55	0	0	0	0	0	0	0	0	0	0	0	0	0	Bacteria	Bacteroidota	Bacteroidia	Bacteroidales	Bacteroidaceae	Bacteroides
ASV_453	0	0	0	0	0	0	0	0	0	0	0	0	0	0	57	0	0	0	0	0	0	0	Bacteria	Pseudomonadota	Betaproteobacteria	Burkholderiales	Comamonadaceae	Limnohabitans
ASV_454	0	0	0	0	0	1	5	13	3	10	6	0	0	0	0	0	0	0	3	0	7	8	Bacteria	Pseudomonadota	Gammaproteobacteria	Enterobacterales	Enterobacteriaceae	Escherichia
ASV_455	0	0	0	0	0	0	0	0	0	0	0	0	4	0	52	0	0	0	0	0	0	0	Bacteria	Cyanobacteriota	Cyanophyceae	Unclassified	Unclassified	Unclassified
ASV_456	0	0	0	0	0	0	0	0	0	0	0	0	0	0	0	0	56	0	0	0	0	0	Bacteria	Mycoplasmatota	Unclassified	Mycoplasmoidales	Unclassified	Unclassified
ASV_457	12	0	0	43	0	0	0	0	0	0	0	0	0	0	0	0	0	0	0	0	0	0	Bacteria	Bacillota	Clostridia	Eubacteriales	Lachnospiraceae	Butyrivibrio
ASV_458	1	18	34	1	1	0	0	0	0	0	0	0	0	0	0	0	0	0	0	0	0	0	Bacteria	Bacillota	Clostridia	Eubacteriales	Oscillospiraceae	Unclassified
ASV_459	1	18	29	0	7	0	0	0	0	0	0	0	0	0	0	0	0	0	0	0	0	0	Bacteria	Bacillota	Clostridia	Eubacteriales	Eubacteriales Family XIII. Incertae Sedis	Lentihominibacter
ASV_460	0	28	27	0	0	0	0	0	0	0	0	0	0	0	0	0	0	0	0	0	0	0	Bacteria	Unclassified	Unclassified	Unclassified	Unclassified	Unclassified
ASV_461	0	14	4	0	37	0	0	0	0	0	0	0	0	0	0	0	0	0	0	0	0	0	Bacteria	Bacillota	Clostridia	Eubacteriales	Eubacteriales Family XIII. Incertae Sedis	Unclassified
ASV_462	0	0	0	0	0	0	0	0	0	0	0	0	0	0	0	0	0	0	0	0	0	55	Bacteria	Pseudomonadota	Gammaproteobacteria	Enterobacterales	Enterobacteriaceae	Escherichia
ASV_463	0	0	0	0	0	0	0	0	0	0	0	0	0	0	55	0	0	0	0	0	0	0	Bacteria	Pseudomonadota	Alphaproteobacteria	Hyphomicrobiales	Unclassified	Unclassified
ASV_464	1	16	14	0	0	0	0	0	0	0	0	0	0	0	23	0	0	0	0	0	0	0	Bacteria	Pseudomonadota	Alphaproteobacteria	Sphingomonadales	Sphingomonadaceae	Sphingomonas
ASV_465	0	0	0	54	0	0	0	0	0	0	0	0	0	0	0	0	0	0	0	0	0	0	Bacteria	Pseudomonadota	Gammaproteobacteria	Moraxellales	Moraxellaceae	Moraxella
ASV_466	0	0	0	0	0	0	0	0	0	0	0	0	0	0	54	0	0	0	0	0	0	0	Bacteria	Campylobacterota	Epsilonproteobacteria	Campylobacterales	Helicobacteraceae	Helicobacter
ASV_467	0	0	0	0	0	0	0	0	0	0	0	0	0	0	54	0	0	0	0	0	0	0	Bacteria	Acidobacteriota	Blastocatellia	Blastocatellales	Unclassified	Unclassified
ASV_468	0	0	0	0	0	0	0	6	0	1	2	0	0	0	0	0	0	1	0	38	0	5	Bacteria	Synergistota	Synergistia	Synergistales	Dethiosulfovibrionaceae	Dethiosulfovibrio
ASV_469	0	13	0	0	0	0	0	0	0	0	0	0	0	0	0	0	0	0	0	0	40	0	Archaea	Euryarchaeota	Methanobacteria	Methanobacteriales	Methanobacteriaceae	Methanobrevibacter
ASV_470	0	1	47	0	5	0	0	0	0	0	0	0	0	0	0	0	0	0	0	0	0	0	Bacteria	Bacillota	Clostridia	Eubacteriales	Eubacteriales Family XIII. Incertae Sedis	Unclassified
ASV_471	0	0	0	3	50	0	0	0	0	0	0	0	0	0	0	0	0	0	0	0	0	0	Bacteria	Unclassified	Unclassified	Unclassified	Unclassified	Unclassified
ASV_472	0	0	0	0	0	0	0	0	53	0	0	0	0	0	0	0	0	0	0	0	0	0	Bacteria	Bacillota	Clostridia	Eubacteriales	Oscillospiraceae	Unclassified
ASV_473	0	0	0	0	0	0	0	0	0	0	0	10	0	0	43	0	0	0	0	0	0	0	Bacteria	Bacillota	Clostridia	Eubacteriales	Oscillospiraceae	Vescimonas
ASV_474	0	0	0	0	0	0	0	0	0	0	0	0	0	0	53	0	0	0	0	0	0	0	Bacteria	Pseudomonadota	Gammaproteobacteria	Pseudomonadales	Pseudomonadaceae	Stutzerimonas
ASV_475	0	0	0	0	0	0	0	0	0	0	0	0	0	0	53	0	0	0	0	0	0	0	Bacteria	Actinomycetota	Actinomycetes	Micrococcales	Brevibacteriaceae	Brevibacterium
ASV_476	9	12	0	29	2	0	0	0	0	0	0	0	0	0	0	0	0	0	0	0	0	0	Bacteria	Bacillota	Clostridia	Eubacteriales	Lachnospiraceae	Unclassified
ASV_477	6	2	29	11	0	2	0	0	0	0	0	0	0	0	2	0	0	0	0	0	0	0	Bacteria	Bacillota	Clostridia	Eubacteriales	Unclassified	Unclassified
ASV_478	6	0	0	11	9	7	0	3	16	0	0	0	0	0	0	0	0	0	0	0	0	0	Bacteria	Bacillota	Negativicutes	Acidaminococcales	Acidaminococcaceae	Succiniclasticum
ASV_479	1	0	0	27	11	5	0	0	6	0	2	0	0	0	0	0	0	0	0	0	0	0	Bacteria	Bacillota	Clostridia	Eubacteriales	Eubacteriales Family XIII. Incertae Sedis	Unclassified
ASV_480	0	0	0	0	0	6	8	10	2	4	6	0	0	0	0	0	6	0	4	2	1	3	Bacteria	Pseudomonadota	Gammaproteobacteria	Enterobacterales	Enterobacteriaceae	Escherichia
ASV_481	0	50	2	0	0	0	0	0	0	0	0	0	0	0	0	0	0	0	0	0	0	0	Bacteria	Unclassified	Unclassified	Unclassified	Unclassified	Unclassified
ASV_482	0	0	0	0	0	0	0	0	0	0	0	0	0	51	1	0	0	0	0	0	0	0	Bacteria	Actinomycetota	Actinomycetes	Micromonosporales	Micromonosporaceae	Couchioplanes
ASV_483	0	0	0	0	0	0	0	0	0	0	0	0	0	8	0	44	0	0	0	0	0	0	Bacteria	Unclassified	Unclassified	Unclassified	Unclassified	Unclassified
ASV_484	0	0	0	0	0	0	0	0	0	0	0	0	0	0	0	52	0	0	0	0	0	0	Bacteria	Bacillota	Clostridia	Eubacteriales	Unclassified	Unclassified
ASV_485	14	30	0	7	0	0	0	0	0	0	0	0	0	0	0	0	0	0	0	0	0	0	Bacteria	Bacillota	Clostridia	Eubacteriales	Lachnospiraceae	Wujia
ASV_486	1	0	0	0	0	44	0	0	4	2	0	0	0	0	0	0	0	0	0	0	0	0	Bacteria	Bacillota	Bacilli	Lactobacillales	Lactobacillaceae	Limosilactobacillus
ASV_487	1	50	0	0	0	0	0	0	0	0	0	0	0	0	0	0	0	0	0	0	0	0	Bacteria	Bacillota	Unclassified	Unclassified	Unclassified	Unclassified
ASV_488	0	18	7	26	0	0	0	0	0	0	0	0	0	0	0	0	0	0	0	0	0	0	Bacteria	Bacillota	Clostridia	Eubacteriales	Unclassified	Unclassified
ASV_489	0	0	0	0	0	0	0	0	51	0	0	0	0	0	0	0	0	0	0	0	0	0	Bacteria	Bacillota	Clostridia	Eubacteriales	Oscillospiraceae	Unclassified
ASV_490	2	0	39	5	0	4	0	0	0	0	0	0	0	0	0	0	0	0	0	0	0	0	Bacteria	Bacillota	Clostridia	Eubacteriales	Lachnospiraceae	Unclassified
ASV_491	0	0	0	0	0	0	50	0	0	0	0	0	0	0	0	0	0	0	0	0	0	0	Archaea	Euryarchaeota	Methanobacteria	Methanobacteriales	Methanobacteriaceae	Methanobacterium
ASV_492	0	0	0	0	0	0	50	0	0	0	0	0	0	0	0	0	0	0	0	0	0	0	Archaea	Euryarchaeota	Methanobacteria	Methanobacteriales	Methanobacteriaceae	Methanobacterium
ASV_493	0	0	0	0	0	0	0	0	0	0	0	50	0	0	0	0	0	0	0	0	0	0	Bacteria	Bacillota	Clostridia	Eubacteriales	Lachnospiraceae	Unclassified
ASV_494	0	0	0	0	0	0	0	0	0	0	0	0	0	0	50	0	0	0	0	0	0	0	Bacteria	Unclassified	Unclassified	Unclassified	Unclassified	Unclassified
ASV_495	0	0	0	0	0	0	0	0	0	0	0	0	0	0	50	0	0	0	0	0	0	0	Bacteria	Pseudomonadota	Betaproteobacteria	Burkholderiales	Oxalobacteraceae	Unclassified
ASV_496	0	0	0	0	0	0	0	0	0	0	0	0	0	0	0	0	0	0	50	0	0	0	Bacteria	Unclassified	Unclassified	Unclassified	Unclassified	Unclassified
ASV_497	0	0	0	0	0	7	7	5	3	5	9	0	0	0	0	0	3	0	5	0	4	1	Bacteria	Pseudomonadota	Gammaproteobacteria	Enterobacterales	Enterobacteriaceae	Escherichia
ASV_498	0	37	12	0	0	0	0	0	0	0	0	0	0	0	0	0	0	0	0	0	0	0	Bacteria	Unclassified	Unclassified	Unclassified	Unclassified	Unclassified
ASV_499	0	9	23	2	15	0	0	0	0	0	0	0	0	0	0	0	0	0	0	0	0	0	Bacteria	Bacillota	Clostridia	Eubacteriales	Eubacteriales Family XIII. Incertae Sedis	Unclassified
ASV_500	0	0	0	1	48	0	0	0	0	0	0	0	0	0	0	0	0	0	0	0	0	0	Bacteria	Bacteroidota	Bacteroidia	Bacteroidales	Prevotellaceae	Unclassified
ASV_501	0	0	0	0	0	0	1	0	0	0	0	0	0	0	0	0	0	48	0	0	0	0	Archaea	Euryarchaeota	Methanomicrobia	Methanomicrobiales	Methanoregulaceae	Methanoregula
ASV_502	0	0	0	0	0	0	0	0	0	0	0	0	0	0	49	0	0	0	0	0	0	0	Bacteria	Pseudomonadota	Betaproteobacteria	Burkholderiales	Sphaerotilaceae	Caldimonas
ASV_503	0	0	0	0	0	0	0	0	0	0	0	0	0	0	49	0	0	0	0	0	0	0	Bacteria	Bacillota	Bacilli	Lactobacillales	Streptococcaceae	Streptococcus
ASV_504	16	0	0	23	9	0	0	0	0	0	0	0	0	0	0	0	0	0	0	0	0	0	Bacteria	Bacteroidota	Unclassified	Unclassified	Unclassified	Unclassified
ASV_505	8	0	38	2	0	0	0	0	0	0	0	0	0	0	0	0	0	0	0	0	0	0	Bacteria	Bacillota	Clostridia	Eubacteriales	Oscillospiraceae	Ruminococcus
ASV_506	1	0	0	47	0	0	0	0	0	0	0	0	0	0	0	0	0	0	0	0	0	0	Bacteria	Bacillota	Unclassified	Unclassified	Unclassified	Unclassified
ASV_507	0	0	0	0	0	3	3	7	2	10	11	0	0	0	0	0	0	0	1	0	7	4	Bacteria	Pseudomonadota	Gammaproteobacteria	Enterobacterales	Enterobacteriaceae	Unclassified
ASV_508	0	6	31	0	11	0	0	0	0	0	0	0	0	0	0	0	0	0	0	0	0	0	Bacteria	Bacillota	Erysipelotrichia	Erysipelotrichales	Erysipelotrichaceae	Unclassified
ASV_509	0	0	0	0	0	0	0	0	0	0	0	0	0	0	48	0	0	0	0	0	0	0	Bacteria	Actinomycetota	Actinomycetes	Unclassified	Unclassified	Unclassified
ASV_510	13	0	0	0	34	0	0	0	0	0	0	0	0	0	0	0	0	0	0	0	0	0	Bacteria	Bacillota	Clostridia	Eubacteriales	Lachnospiraceae	Unclassified
ASV_511	11	28	0	8	0	0	0	0	0	0	0	0	0	0	0	0	0	0	0	0	0	0	Bacteria	Bacillota	Clostridia	Eubacteriales	Unclassified	Unclassified
ASV_512	1	15	27	0	4	0	0	0	0	0	0	0	0	0	0	0	0	0	0	0	0	0	Bacteria	Bacillota	Clostridia	Eubacteriales	Unclassified	Unclassified
ASV_513	1	5	0	39	2	0	0	0	0	0	0	0	0	0	0	0	0	0	0	0	0	0	Bacteria	Bacteroidota	Bacteroidia	Bacteroidales	Prevotellaceae	Unclassified
ASV_514	0	0	0	0	0	3	5	4	5	6	5	0	0	0	0	0	0	0	0	0	9	10	Bacteria	Pseudomonadota	Gammaproteobacteria	Enterobacterales	Enterobacteriaceae	Escherichia
ASV_515	0	32	0	15	0	0	0	0	0	0	0	0	0	0	0	0	0	0	0	0	0	0	Bacteria	Bacillota	Unclassified	Unclassified	Unclassified	Unclassified
ASV_516	0	0	44	0	3	0	0	0	0	0	0	0	0	0	0	0	0	0	0	0	0	0	Bacteria	Bacillota	Clostridia	Eubacteriales	Eubacteriales Family XIII. Incertae Sedis	Unclassified
ASV_517	0	0	0	0	0	0	0	0	0	0	0	0	0	0	47	0	0	0	0	0	0	0	Bacteria	Pseudomonadota	Betaproteobacteria	Burkholderiales	Comamonadaceae	Unclassified
ASV_518	14	0	0	13	0	0	0	0	19	0	0	0	0	0	0	0	0	0	0	0	0	0	Bacteria	Bacillota	Clostridia	Eubacteriales	Clostridiaceae	Clostridium
ASV_519	0	0	0	0	0	0	0	0	1	4	0	0	0	0	1	5	24	0	8	2	1	0	Bacteria	Pseudomonadota	Gammaproteobacteria	Enterobacterales	Enterobacteriaceae	Escherichia
ASV_520	0	0	0	0	0	0	0	0	0	0	0	0	0	33	12	1	0	0	0	0	0	0	Bacteria	Pseudomonadota	Gammaproteobacteria	Enterobacterales	Enterobacteriaceae	Unclassified
ASV_521	3	0	6	25	11	0	0	0	0	0	0	0	0	0	0	0	0	0	0	0	0	0	Bacteria	Bacillota	Clostridia	Eubacteriales	Lachnospiraceae	Unclassified
ASV_522	2	17	20	1	5	0	0	0	0	0	0	0	0	0	0	0	0	0	0	0	0	0	Bacteria	Unclassified	Unclassified	Unclassified	Unclassified	Unclassified
ASV_523	1	0	43	0	1	0	0	0	0	0	0	0	0	0	0	0	0	0	0	0	0	0	Bacteria	Bacillota	Clostridia	Eubacteriales	Unclassified	Unclassified
ASV_524	0	18	13	0	14	0	0	0	0	0	0	0	0	0	0	0	0	0	0	0	0	0	Bacteria	Bacillota	Clostridia	Eubacteriales	Eubacteriales Family XIII. Incertae Sedis	Lentihominibacter
ASV_525	0	0	0	45	0	0	0	0	0	0	0	0	0	0	0	0	0	0	0	0	0	0	Bacteria	Bacillota	Clostridia	Eubacteriales	Oscillospiraceae	Unclassified
ASV_526	0	0	0	0	0	0	0	45	0	0	0	0	0	0	0	0	0	0	0	0	0	0	Bacteria	Campylobacterota	Epsilonproteobacteria	Campylobacterales	Sulfurospirillaceae	Sulfurospirillum
ASV_527	0	0	0	0	0	0	0	0	0	0	0	0	0	0	0	0	0	0	0	0	0	45	Bacteria	Actinomycetota	Actinomycetes	Micrococcales	Micrococcaceae	Arthrobacter
ASV_528	0	0	0	0	0	0	0	6	0	0	0	0	0	0	0	0	0	3	0	14	6	15	Bacteria	Synergistota	Synergistia	Synergistales	Dethiosulfovibrionaceae	Dethiosulfovibrio
ASV_529	0	0	0	0	0	0	0	0	1	0	0	0	0	0	42	0	0	0	0	1	0	0	Bacteria	Pseudomonadota	Gammaproteobacteria	Pseudomonadales	Pseudomonadaceae	Pseudomonas
ASV_530	0	0	0	0	0	0	0	0	0	0	0	44	0	0	0	0	0	0	0	0	0	0	Bacteria	Actinomycetota	Coriobacteriia	Coriobacteriales	Atopobiaceae	Olsenella
ASV_531	0	0	0	0	0	0	0	0	0	0	0	0	0	0	0	0	0	0	0	0	0	44	Bacteria	Pseudomonadota	Gammaproteobacteria	Enterobacterales	Enterobacteriaceae	Escherichia
ASV_532	0	0	0	0	0	0	0	0	0	0	0	0	0	0	44	0	0	0	0	0	0	0	Bacteria	Cyanobacteriota	Cyanophyceae	Pseudanabaenales	Pseudanabaenaceae	Pseudanabaena
ASV_533	0	0	0	0	0	0	0	0	0	0	0	0	0	0	44	0	0	0	0	0	0	0	Bacteria	Bacteroidota	Bacteroidia	Bacteroidales	Prevotellaceae	Hoylesella
ASV_534	0	0	0	0	0	0	0	0	0	0	0	0	0	0	8	0	0	36	0	0	0	0	Bacteria	Bacillota	Bacilli	Lactobacillales	Lactobacillaceae	Lactobacillus
ASV_535	0	0	0	0	0	0	0	0	0	0	0	0	0	0	0	0	0	44	0	0	0	0	Bacteria	Pseudomonadota	Gammaproteobacteria	Moraxellales	Moraxellaceae	Acinetobacter
ASV_536	17	21	1	4	0	0	0	0	0	0	0	0	0	0	0	0	0	0	0	0	0	0	Bacteria	Bacteroidota	Bacteroidia	Bacteroidales	Unclassified	Unclassified
ASV_537	7	31	0	4	1	0	0	0	0	0	0	0	0	0	0	0	0	0	0	0	0	0	Bacteria	Bacillota	Clostridia	Eubacteriales	Lachnospiraceae	Unclassified
ASV_538	3	16	0	17	7	0	0	0	0	0	0	0	0	0	0	0	0	0	0	0	0	0	Bacteria	Bacillota	Clostridia	Eubacteriales	Unclassified	Unclassified
ASV_539	1	23	0	3	13	0	0	0	0	0	0	0	0	0	3	0	0	0	0	0	0	0	Bacteria	Bacillota	Clostridia	Eubacteriales	Lachnospiraceae	Unclassified
ASV_540	1	0	4	0	0	3	0	9	23	0	0	0	0	0	3	0	0	0	0	0	0	0	Bacteria	Bacillota	Negativicutes	Selenomonadales	Selenomonadaceae	Selenomonas
ASV_541	0	0	14	0	26	0	0	0	0	3	0	0	0	0	0	0	0	0	0	0	0	0	Bacteria	Bacillota	Clostridia	Eubacteriales	Lachnospiraceae	Unclassified
ASV_542	35	0	0	2	0	0	0	0	0	0	0	0	0	0	5	0	0	0	0	0	0	0	Bacteria	Bacteroidota	Bacteroidia	Bacteroidales	Prevotellaceae	Prevotella
ASV_543	0	0	0	0	0	0	0	0	42	0	0	0	0	0	0	0	0	0	0	0	0	0	Bacteria	Bacteroidota	Bacteroidia	Bacteroidales	Odoribacteraceae	Butyricimonas
ASV_544	0	0	0	0	0	0	0	0	0	0	0	0	0	0	42	0	0	0	0	0	0	0	Bacteria	Actinomycetota	Actinomycetes	Micrococcales	Microbacteriaceae	Aquiluna
ASV_545	0	0	0	0	0	0	0	0	0	0	0	0	0	0	42	0	0	0	0	0	0	0	Bacteria	Bacillota	Bacilli	Lactobacillales	Aerococcaceae	Aerococcus
ASV_546	8	9	0	12	12	0	0	0	0	0	0	0	0	0	0	0	0	0	0	0	0	0	Bacteria	Bacillota	Clostridia	Eubacteriales	Unclassified	Unclassified
ASV_547	0	9	0	0	0	0	0	0	0	0	0	0	1	0	31	0	0	0	0	0	0	0	Bacteria	Bacillota	Tissierellia	Tissierellales	Peptoniphilaceae	Peptoniphilus
ASV_548	0	0	41	0	0	0	0	0	0	0	0	0	0	0	0	0	0	0	0	0	0	0	Bacteria	Bacillota	Unclassified	Unclassified	Unclassified	Unclassified
ASV_549	0	0	0	0	0	0	0	0	0	0	0	0	0	0	0	0	0	0	41	0	0	0	Bacteria	Pseudomonadota	Alphaproteobacteria	Hyphomicrobiales	Phyllobacteriaceae	Mesorhizobium
ASV_550	39	0	0	1	0	0	0	0	0	0	0	0	0	0	0	0	0	0	0	0	0	0	Bacteria	Bacteroidota	Bacteroidia	Bacteroidales	Muribaculaceae	Unclassified
ASV_551	18	6	6	10	0	0	0	0	0	0	0	0	0	0	0	0	0	0	0	0	0	0	Bacteria	Bacillota	Clostridia	Eubacteriales	Unclassified	Unclassified
ASV_552	6	16	7	7	4	0	0	0	0	0	0	0	0	0	0	0	0	0	0	0	0	0	Bacteria	Unclassified	Unclassified	Unclassified	Unclassified	Unclassified
ASV_553	0	0	0	0	0	0	0	0	0	0	3	0	0	0	8	0	29	0	0	0	0	0	Bacteria	Pseudomonadota	Gammaproteobacteria	Xanthomonadales	Xanthomonadaceae	Stenotrophomonas
ASV_554	0	34	0	0	0	0	0	0	6	0	0	0	0	0	0	0	0	0	0	0	0	0	Bacteria	Bacillota	Clostridia	Eubacteriales	Unclassified	Unclassified
ASV_555	0	11	1	1	27	0	0	0	0	0	0	0	0	0	0	0	0	0	0	0	0	0	Bacteria	Bacillota	Clostridia	Eubacteriales	Unclassified	Unclassified
ASV_556	0	0	0	0	0	40	0	0	0	0	0	0	0	0	0	0	0	0	0	0	0	0	Bacteria	Bacillota	Clostridia	Eubacteriales	Clostridiaceae	Clostridium
ASV_557	0	0	0	0	0	2	0	38	0	0	0	0	0	0	0	0	0	0	0	0	0	0	Bacteria	Pseudomonadota	Gammaproteobacteria	Nevskiales	Nevskiaceae	Nevskia
ASV_558	0	0	0	0	0	0	35	0	0	0	0	0	0	0	0	0	0	0	0	5	0	0	Archaea	Euryarchaeota	Methanobacteria	Methanobacteriales	Methanobacteriaceae	Methanobacterium
ASV_559	0	22	17	0	0	0	0	0	0	0	0	0	0	0	0	0	0	0	0	0	0	0	Bacteria	Bacillota	Unclassified	Unclassified	Unclassified	Unclassified
ASV_560	0	21	12	0	4	0	0	0	0	0	0	0	0	0	2	0	0	0	0	0	0	0	Bacteria	Bacillota	Clostridia	Eubacteriales	Eubacteriales Family XIII. Incertae Sedis	Lentihominibacter
ASV_561	0	0	18	0	0	0	0	0	0	0	0	0	0	0	0	21	0	0	0	0	0	0	Bacteria	Bacillota	Erysipelotrichia	Erysipelotrichales	Erysipelotrichaceae	Unclassified
ASV_562	0	0	0	0	0	0	0	0	0	0	0	0	0	0	39	0	0	0	0	0	0	0	Bacteria	Pseudomonadota	Betaproteobacteria	Burkholderiales	Unclassified	Unclassified
ASV_563	0	0	0	0	0	0	0	0	0	1	0	0	0	0	37	0	0	0	0	0	0	0	Bacteria	Pseudomonadota	Alphaproteobacteria	Hyphomicrobiales	Methylocystaceae	Unclassified
ASV_564	0	10	7	0	14	0	7	0	0	0	0	0	0	0	0	0	0	0	0	0	0	0	Bacteria	Bacillota	Clostridia	Eubacteriales	Eubacteriales Family XIII. Incertae Sedis	Unclassified
ASV_565	0	0	0	0	0	0	0	0	0	0	0	0	0	38	0	0	0	0	0	0	0	0	Bacteria	Unclassified	Unclassified	Unclassified	Unclassified	Unclassified
ASV_566	0	0	0	0	0	0	0	0	0	0	0	0	0	0	38	0	0	0	0	0	0	0	Bacteria	Bacteroidota	Flavobacteriia	Flavobacteriales	Flavobacteriaceae	Flavobacterium
ASV_567	0	0	0	0	0	0	0	0	0	0	0	0	0	0	38	0	0	0	0	0	0	0	Bacteria	Pseudomonadota	Gammaproteobacteria	Moraxellales	Moraxellaceae	Psychrobacter
ASV_568	4	0	27	6	0	0	0	0	0	0	0	0	0	0	0	0	0	0	0	0	0	0	Bacteria	Bacillota	Unclassified	Unclassified	Unclassified	Unclassified
ASV_569	1	4	11	16	5	0	0	0	0	0	0	0	0	0	0	0	0	0	0	0	0	0	Bacteria	Bacillota	Clostridia	Eubacteriales	Lachnospiraceae	Anaerotignum
ASV_570	1	6	28	1	1	0	0	0	0	0	0	0	0	0	0	0	0	0	0	0	0	0	Bacteria	Unclassified	Unclassified	Unclassified	Unclassified	Unclassified
ASV_571	1	0	0	0	0	0	0	15	0	21	0	0	0	0	0	0	0	0	0	0	0	0	Bacteria	Bacillota	Negativicutes	Acidaminococcales	Acidaminococcaceae	Succiniclasticum
ASV_572	1	4	11	0	2	8	0	0	3	4	3	1	0	0	0	0	0	0	0	0	0	0	Bacteria	Bacillota	Bacilli	Lactobacillales	Streptococcaceae	Streptococcus
ASV_573	0	0	0	0	0	0	5	5	6	7	0	0	0	0	0	0	4	0	3	2	1	4	Bacteria	Pseudomonadota	Gammaproteobacteria	Enterobacterales	Enterobacteriaceae	Escherichia
ASV_574	0	37	0	0	0	0	0	0	0	0	0	0	0	0	0	0	0	0	0	0	0	0	Bacteria	Unclassified	Unclassified	Unclassified	Unclassified	Unclassified
ASV_575	0	0	0	37	0	0	0	0	0	0	0	0	0	0	0	0	0	0	0	0	0	0	Bacteria	Bacillota	Clostridia	Eubacteriales	Oscillospiraceae	Saccharofermentans
ASV_576	0	0	0	0	0	0	0	0	0	0	0	0	0	0	0	0	0	0	0	0	0	37	Bacteria	Pseudomonadota	Gammaproteobacteria	Enterobacterales	Enterobacteriaceae	Escherichia
ASV_577	0	0	0	0	0	0	0	0	0	0	0	0	0	0	0	37	0	0	0	0	0	0	Bacteria	Pseudomonadota	Gammaproteobacteria	Enterobacterales	Yersiniaceae	Unclassified
ASV_578	14	0	20	2	0	0	0	0	0	0	0	0	0	0	0	0	0	0	0	0	0	0	Bacteria	Bacillota	Clostridia	Eubacteriales	Oscillospiraceae	Ruminococcus
ASV_579	13	16	0	5	0	0	0	0	2	0	0	0	0	0	0	0	0	0	0	0	0	0	Bacteria	Bacillota	Clostridia	Eubacteriales	Lachnospiraceae	Unclassified
ASV_580	4	2	0	6	0	7	0	0	4	7	0	0	0	0	1	0	0	0	5	0	0	0	Bacteria	Bacillota	Negativicutes	Acidaminococcales	Acidaminococcaceae	Succiniclasticum
ASV_581	1	22	4	4	5	0	0	0	0	0	0	0	0	0	0	0	0	0	0	0	0	0	Bacteria	Bacillota	Unclassified	Unclassified	Unclassified	Unclassified
ASV_582	1	10	16	0	9	0	0	0	0	0	0	0	0	0	0	0	0	0	0	0	0	0	Bacteria	Bacillota	Clostridia	Eubacteriales	Unclassified	Unclassified
ASV_583	0	23	5	3	0	0	0	0	0	0	0	0	0	0	5	0	0	0	0	0	0	0	Bacteria	Actinomycetota	Coriobacteriia	Coriobacteriales	Atopobiaceae	Olsenella
ASV_584	0	0	0	27	9	0	0	0	0	0	0	0	0	0	0	0	0	0	0	0	0	0	Bacteria	Bacteroidota	Unclassified	Unclassified	Unclassified	Unclassified
ASV_585	0	0	0	0	0	0	0	0	0	0	0	0	0	0	36	0	0	0	0	0	0	0	Bacteria	Cyanobacteriota	Cyanophyceae	Unclassified	Unclassified	Unclassified
ASV_586	0	0	0	0	0	0	0	0	0	0	0	0	0	0	36	0	0	0	0	0	0	0	Bacteria	Pseudomonadota	Betaproteobacteria	Burkholderiales	Comamonadaceae	Limnohabitans
ASV_587	0	0	0	0	0	0	0	0	0	0	0	0	0	0	3	33	0	0	0	0	0	0	Bacteria	Pseudomonadota	Gammaproteobacteria	Unclassified	Unclassified	Acidibacter
ASV_588	0	0	0	0	0	0	0	0	0	0	0	0	0	0	0	0	0	0	36	0	0	0	Bacteria	Bacillota	Clostridia	Eubacteriales	Eubacteriales Family XIII. Incertae Sedis	Mogibacterium
ASV_589	33	0	0	2	0	0	0	0	0	0	0	0	0	0	0	0	0	0	0	0	0	0	Bacteria	Bacteroidota	Bacteroidia	Bacteroidales	Muribaculaceae	Unclassified
ASV_590	22	0	0	13	0	0	0	0	0	0	0	0	0	0	0	0	0	0	0	0	0	0	Bacteria	Bacteroidota	Unclassified	Unclassified	Unclassified	Unclassified
ASV_591	14	9	10	0	2	0	0	0	0	0	0	0	0	0	0	0	0	0	0	0	0	0	Bacteria	Bacillota	Clostridia	Eubacteriales	Lachnospiraceae	Unclassified
ASV_592	2	0	33	0	0	0	0	0	0	0	0	0	0	0	0	0	0	0	0	0	0	0	Bacteria	Bacillota	Clostridia	Eubacteriales	Oscillospiraceae	Unclassified
ASV_593	0	0	0	0	0	0	0	3	2	3	1	0	0	0	0	0	7	0	1	4	11	3	Bacteria	Pseudomonadota	Gammaproteobacteria	Enterobacterales	Enterobacteriaceae	Escherichia
ASV_594	0	17	12	6	0	0	0	0	0	0	0	0	0	0	0	0	0	0	0	0	0	0	Bacteria	Unclassified	Unclassified	Unclassified	Unclassified	Unclassified
ASV_595	0	16	16	1	2	0	0	0	0	0	0	0	0	0	0	0	0	0	0	0	0	0	Bacteria	Bacillota	Unclassified	Unclassified	Unclassified	Unclassified
ASV_596	0	0	33	0	0	0	0	0	0	0	0	0	0	0	2	0	0	0	0	0	0	0	Bacteria	Unclassified	Unclassified	Unclassified	Unclassified	Unclassified
ASV_597	0	0	0	0	0	0	0	0	35	0	0	0	0	0	0	0	0	0	0	0	0	0	Bacteria	Bacteroidota	Bacteroidia	Bacteroidales	Bacteroidaceae	Bacteroides
ASV_598	0	0	0	0	0	0	0	0	0	0	0	0	0	0	0	0	0	0	0	35	0	0	Bacteria	Actinomycetota	Actinomycetes	Glycomycetales	Glycomycetaceae	Glycomyces
ASV_599	23	3	7	1	0	0	0	0	0	0	0	0	0	0	0	0	0	0	0	0	0	0	Bacteria	Bacteroidota	Unclassified	Unclassified	Unclassified	Unclassified
ASV_600	16	0	0	18	0	0	0	0	0	0	0	0	0	0	0	0	0	0	0	0	0	0	Bacteria	Bacillota	Clostridia	Eubacteriales	Unclassified	Unclassified
ASV_601	15	1	11	6	1	0	0	0	0	0	0	0	0	0	0	0	0	0	0	0	0	0	Bacteria	Bacillota	Unclassified	Unclassified	Unclassified	Unclassified
ASV_602	5	28	0	1	0	0	0	0	0	0	0	0	0	0	0	0	0	0	0	0	0	0	Bacteria	Bacillota	Unclassified	Unclassified	Unclassified	Unclassified
ASV_603	4	5	5	5	3	0	0	0	0	0	0	2	0	0	0	0	0	0	5	0	0	5	Bacteria	Bacillota	Clostridia	Eubacteriales	Unclassified	Unclassified
ASV_604	1	0	31	2	0	0	0	0	0	0	0	0	0	0	0	0	0	0	0	0	0	0	Bacteria	Bacillota	Unclassified	Unclassified	Unclassified	Unclassified
ASV_605	0	34	0	0	0	0	0	0	0	0	0	0	0	0	0	0	0	0	0	0	0	0	Bacteria	Unclassified	Unclassified	Unclassified	Unclassified	Unclassified
ASV_606	0	27	0	0	0	0	0	0	0	0	0	0	0	0	0	0	0	0	7	0	0	0	Bacteria	Bacillota	Clostridia	Eubacteriales	Lachnospiraceae	Unclassified
ASV_607	0	16	0	0	18	0	0	0	0	0	0	0	0	0	0	0	0	0	0	0	0	0	Bacteria	Unclassified	Unclassified	Unclassified	Unclassified	Unclassified
ASV_608	0	10	20	2	2	0	0	0	0	0	0	0	0	0	0	0	0	0	0	0	0	0	Bacteria	Bacillota	Clostridia	Eubacteriales	Unclassified	Unclassified
ASV_609	0	0	34	0	0	0	0	0	0	0	0	0	0	0	0	0	0	0	0	0	0	0	Bacteria	Bacillota	Clostridia	Eubacteriales	Oscillospiraceae	Oscillibacter
ASV_610	0	0	32	1	0	0	0	0	0	0	0	0	0	0	1	0	0	0	0	0	0	0	Bacteria	Bacillota	Unclassified	Unclassified	Unclassified	Unclassified
ASV_611	0	0	0	2	0	0	0	0	0	0	0	0	0	0	0	0	0	0	0	0	0	32	Bacteria	Bacteroidota	Bacteroidia	Bacteroidales	Muribaculaceae	Unclassified
ASV_612	0	0	0	0	34	0	0	0	0	0	0	0	0	0	0	0	0	0	0	0	0	0	Bacteria	Bacillota	Unclassified	Unclassified	Unclassified	Unclassified
ASV_613	0	0	0	0	0	2	0	0	0	0	0	0	0	0	32	0	0	0	0	0	0	0	Bacteria	Bacillota	Clostridia	Eubacteriales	Oscillospiraceae	Unclassified
ASV_614	0	0	0	0	0	0	34	0	0	0	0	0	0	0	0	0	0	0	0	0	0	0	Archaea	Euryarchaeota	Methanobacteria	Methanobacteriales	Methanobacteriaceae	Methanobacterium
ASV_615	0	0	0	0	0	0	0	0	34	0	0	0	0	0	0	0	0	0	0	0	0	0	Bacteria	Bacteroidota	Bacteroidia	Bacteroidales	Odoribacteraceae	Butyricimonas
ASV_616	0	0	0	0	0	0	0	0	0	0	0	0	0	0	34	0	0	0	0	0	0	0	Bacteria	Actinomycetota	Actinomycetes	Micrococcales	Microbacteriaceae	Rhodoluna
ASV_617	0	0	0	0	0	0	0	0	0	0	0	0	0	0	34	0	0	0	0	0	0	0	Bacteria	Pseudomonadota	Betaproteobacteria	Burkholderiales	Burkholderiaceae	Polynucleobacter
ASV_618	0	0	0	0	0	0	3	2	4	3	7	0	0	0	0	0	2	0	0	0	4	8	Bacteria	Pseudomonadota	Gammaproteobacteria	Enterobacterales	Enterobacteriaceae	Unclassified
ASV_619	0	0	0	0	0	2	3	7	2	0	8	0	0	0	0	0	1	0	2	1	1	6	Bacteria	Pseudomonadota	Gammaproteobacteria	Enterobacterales	Enterobacteriaceae	Escherichia
ASV_620	0	16	17	0	0	0	0	0	0	0	0	0	0	0	0	0	0	0	0	0	0	0	Bacteria	Unclassified	Unclassified	Unclassified	Unclassified	Unclassified
ASV_621	0	0	33	0	0	0	0	0	0	0	0	0	0	0	0	0	0	0	0	0	0	0	Bacteria	Bacillota	Unclassified	Unclassified	Unclassified	Unclassified
ASV_622	0	0	33	0	0	0	0	0	0	0	0	0	0	0	0	0	0	0	0	0	0	0	Bacteria	Bacillota	Clostridia	Eubacteriales	Eubacteriales Family XIII. Incertae Sedis	Unclassified
ASV_623	0	0	0	0	0	4	0	0	0	0	0	0	0	1	4	1	0	0	0	0	23	0	Bacteria	Pseudomonadota	Gammaproteobacteria	Unclassified	Unclassified	Unclassified
ASV_624	0	0	0	0	0	0	0	0	0	0	0	0	0	0	0	0	0	0	0	0	33	0	Bacteria	Bacillota	Bacilli	Bacillales	Bacillaceae	Bacillus
ASV_625	0	0	0	0	0	0	0	0	0	0	0	0	0	0	25	0	0	0	8	0	0	0	Bacteria	Bacillota	Bacilli	Lactobacillales	Lactobacillaceae	Lactobacillus
ASV_626	0	0	0	0	0	0	0	0	0	0	0	0	0	0	0	0	0	0	33	0	0	0	Bacteria	Unclassified	Unclassified	Unclassified	Unclassified	Unclassified
ASV_627	31	0	0	1	0	0	0	0	0	0	0	0	0	0	0	0	0	0	0	0	0	0	Bacteria	Bacteroidota	Unclassified	Unclassified	Unclassified	Unclassified
ASV_628	2	14	11	3	2	0	0	0	0	0	0	0	0	0	0	0	0	0	0	0	0	0	Bacteria	Bacillota	Clostridia	Eubacteriales	Lachnospiraceae	Unclassified
ASV_629	2	22	0	4	4	0	0	0	0	0	0	0	0	0	0	0	0	0	0	0	0	0	Bacteria	Bacillota	Clostridia	Eubacteriales	Oscillospiraceae	Unclassified
ASV_630	2	0	0	0	0	0	0	0	30	0	0	0	0	0	0	0	0	0	0	0	0	0	Bacteria	Synergistota	Synergistia	Synergistales	Aminobacteriaceae	Fretibacterium
ASV_631	0	0	0	0	0	3	3	4	5	3	2	0	0	0	0	0	0	0	3	0	5	4	Bacteria	Pseudomonadota	Gammaproteobacteria	Enterobacterales	Enterobacteriaceae	Escherichia
ASV_632	0	0	0	0	0	2	9	0	3	1	0	0	0	0	0	11	5	0	0	0	1	0	Bacteria	Pseudomonadota	Gammaproteobacteria	Enterobacterales	Enterobacteriaceae	Escherichia
ASV_633	0	0	0	0	0	1	2	1	2	0	2	0	0	0	0	0	3	0	0	2	17	2	Bacteria	Pseudomonadota	Gammaproteobacteria	Enterobacterales	Enterobacteriaceae	Unclassified
ASV_634	0	27	0	4	1	0	0	0	0	0	0	0	0	0	0	0	0	0	0	0	0	0	Bacteria	Unclassified	Unclassified	Unclassified	Unclassified	Unclassified
ASV_635	0	19	0	1	0	0	0	0	0	0	0	0	0	0	12	0	0	0	0	0	0	0	Bacteria	Bacillota	Erysipelotrichia	Erysipelotrichales	Erysipelotrichaceae	Unclassified
ASV_636	0	15	16	0	1	0	0	0	0	0	0	0	0	0	0	0	0	0	0	0	0	0	Bacteria	Bacillota	Clostridia	Eubacteriales	Lachnospiraceae	Unclassified
ASV_637	0	9	17	5	1	0	0	0	0	0	0	0	0	0	0	0	0	0	0	0	0	0	Bacteria	Bacillota	Clostridia	Eubacteriales	Lachnospiraceae	Syntrophococcus
ASV_638	0	0	0	0	0	0	0	0	0	0	0	0	0	0	32	0	0	0	0	0	0	0	Bacteria	Pseudomonadota	Gammaproteobacteria	Enterobacterales	Erwiniaceae	Pantoea
ASV_639	0	0	0	0	0	0	0	0	0	0	0	0	0	0	32	0	0	0	0	0	0	0	Bacteria	Campylobacterota	Epsilonproteobacteria	Campylobacterales	Helicobacteraceae	Helicobacter
ASV_640	0	0	0	0	0	0	0	0	0	0	0	0	0	0	32	0	0	0	0	0	0	0	Bacteria	Actinomycetota	Actinomycetes	Unclassified	Unclassified	Unclassified
ASV_641	0	0	0	0	0	0	0	0	0	0	0	0	0	0	0	0	32	0	0	0	0	0	Bacteria	Mycoplasmatota	Unclassified	Mycoplasmoidales	Metamycoplasmataceae	Mycoplasmoides
ASV_642	0	0	0	0	0	0	0	0	0	0	0	0	0	0	0	0	0	0	32	0	0	0	Bacteria	Bacillota	Bacilli	Bacillales	Bacillaceae	Unclassified
ASV_643	22	0	0	9	0	0	0	0	0	0	0	0	0	0	0	0	0	0	0	0	0	0	Bacteria	Bacteroidota	Unclassified	Unclassified	Unclassified	Unclassified
ASV_644	1	0	11	7	12	0	0	0	0	0	0	0	0	0	0	0	0	0	0	0	0	0	Bacteria	Bacillota	Clostridia	Eubacteriales	Unclassified	Unclassified
ASV_645	0	20	0	1	8	0	0	0	0	0	0	0	0	0	0	0	0	0	2	0	0	0	Bacteria	Bacillota	Clostridia	Eubacteriales	Unclassified	Unclassified
ASV_646	0	4	0	0	0	0	0	0	0	0	0	0	0	0	27	0	0	0	0	0	0	0	Bacteria	Pseudomonadota	Gammaproteobacteria	Moraxellales	Moraxellaceae	Acinetobacter
ASV_647	0	3	28	0	0	0	0	0	0	0	0	0	0	0	0	0	0	0	0	0	0	0	Bacteria	Bacillota	Unclassified	Unclassified	Unclassified	Unclassified
ASV_648	0	0	0	0	0	0	31	0	0	0	0	0	0	0	0	0	0	0	0	0	0	0	Archaea	Euryarchaeota	Methanobacteria	Methanobacteriales	Methanobacteriaceae	Methanobacterium
ASV_649	0	0	0	0	0	0	31	0	0	0	0	0	0	0	0	0	0	0	0	0	0	0	Archaea	Euryarchaeota	Methanobacteria	Methanobacteriales	Methanobacteriaceae	Methanobacterium
ASV_650	0	0	0	0	0	0	0	0	0	0	0	0	0	0	0	0	7	0	0	21	0	3	Bacteria	Unclassified	Unclassified	Unclassified	Unclassified	Unclassified
ASV_651	28	0	0	1	1	0	0	0	0	0	0	0	0	0	0	0	0	0	0	0	0	0	Bacteria	Bacteroidota	Unclassified	Unclassified	Unclassified	Unclassified
ASV_652	16	10	0	4	0	0	0	0	0	0	0	0	0	0	0	0	0	0	0	0	0	0	Bacteria	Bacteroidota	Unclassified	Unclassified	Unclassified	Unclassified
ASV_653	6	11	0	9	4	0	0	0	0	0	0	0	0	0	0	0	0	0	0	0	0	0	Bacteria	Bacillota	Negativicutes	Acidaminococcales	Acidaminococcaceae	Succiniclasticum
ASV_654	6	12	0	5	7	0	0	0	0	0	0	0	0	0	0	0	0	0	0	0	0	0	Bacteria	Bacillota	Clostridia	Eubacteriales	Oscillospiraceae	Unclassified
ASV_655	3	24	0	2	0	0	0	0	0	0	0	0	0	0	1	0	0	0	0	0	0	0	Bacteria	Bacillota	Clostridia	Eubacteriales	Lachnospiraceae	Unclassified
ASV_656	2	0	25	3	0	0	0	0	0	0	0	0	0	0	0	0	0	0	0	0	0	0	Bacteria	Bacillota	Clostridia	Eubacteriales	Oscillospiraceae	Ruminococcus
ASV_657	1	3	0	26	0	0	0	0	0	0	0	0	0	0	0	0	0	0	0	0	0	0	Bacteria	Bacillota	Clostridia	Eubacteriales	Unclassified	Unclassified
ASV_658	0	0	0	0	0	0	6	0	0	3	0	0	0	0	0	0	0	15	0	1	0	5	Bacteria	Thermotogota	Thermotogae	Petrotogales	Petrotogaceae	Oceanotoga
ASV_659	0	29	0	1	0	0	0	0	0	0	0	0	0	0	0	0	0	0	0	0	0	0	Bacteria	Unclassified	Unclassified	Unclassified	Unclassified	Unclassified
ASV_660	0	27	0	3	0	0	0	0	0	0	0	0	0	0	0	0	0	0	0	0	0	0	Bacteria	Bacillota	Clostridia	Eubacteriales	Eubacteriales Family XIII. Incertae Sedis	Mogibacterium
ASV_661	0	19	11	0	0	0	0	0	0	0	0	0	0	0	0	0	0	0	0	0	0	0	Bacteria	Bacillota	Unclassified	Unclassified	Unclassified	Unclassified
ASV_662	0	4	13	0	13	0	0	0	0	0	0	0	0	0	0	0	0	0	0	0	0	0	Bacteria	Bacillota	Clostridia	Eubacteriales	Eubacteriales Family XIII. Incertae Sedis	Unclassified
ASV_663	0	0	28	0	2	0	0	0	0	0	0	0	0	0	0	0	0	0	0	0	0	0	Bacteria	Bacillota	Clostridia	Eubacteriales	Eubacteriales Family XIII. Incertae Sedis	Unclassified
ASV_664	0	0	19	5	6	0	0	0	0	0	0	0	0	0	0	0	0	0	0	0	0	0	Bacteria	Actinomycetota	Coriobacteriia	Eggerthellales	Eggerthellaceae	Unclassified
ASV_665	0	0	0	0	0	2	0	2	0	0	0	0	0	0	0	0	5	6	15	0	0	0	Bacteria	Bacillota	Clostridia	Eubacteriales	Clostridiaceae	Clostridium
ASV_666	0	0	0	0	0	0	0	30	0	0	0	0	0	0	0	0	0	0	0	0	0	0	Bacteria	Unclassified	Unclassified	Unclassified	Unclassified	Unclassified
ASV_667	0	0	0	0	0	0	0	0	0	0	0	0	0	0	30	0	0	0	0	0	0	0	Bacteria	Cyanobacteriota	Cyanophyceae	Synechococcales	Prochlorococcaceae	Cyanobium
ASV_668	0	0	0	0	0	0	0	0	0	0	0	0	0	0	30	0	0	0	0	0	0	0	Bacteria	Pseudomonadota	Alphaproteobacteria	Sphingomonadales	Sphingomonadaceae	Sphingorhabdus
ASV_669	0	0	0	0	0	0	0	0	0	0	0	0	0	0	0	0	0	0	0	30	0	0	Archaea	Euryarchaeota	Methanomicrobia	Methanomicrobiales	Methanocorpusculaceae	Methanocorpusculum
ASV_670	7	18	0	4	0	0	0	0	0	0	0	0	0	0	0	0	0	0	0	0	0	0	Bacteria	Bacillota	Clostridia	Eubacteriales	Oscillospiraceae	Ruminococcus
ASV_671	4	0	0	1	0	0	0	0	0	0	0	0	0	0	0	0	13	11	0	0	0	0	Bacteria	Actinomycetota	Actinomycetes	Bifidobacteriales	Bifidobacteriaceae	Unclassified
ASV_672	3	15	11	0	0	0	0	0	0	0	0	0	0	0	0	0	0	0	0	0	0	0	Bacteria	Unclassified	Unclassified	Unclassified	Unclassified	Unclassified
ASV_673	0	28	0	0	1	0	0	0	0	0	0	0	0	0	0	0	0	0	0	0	0	0	Bacteria	Unclassified	Unclassified	Unclassified	Unclassified	Unclassified
ASV_674	0	10	15	0	1	0	0	0	0	0	0	3	0	0	0	0	0	0	0	0	0	0	Bacteria	Bacillota	Clostridia	Eubacteriales	Eubacteriales Family XIII. Incertae Sedis	Unclassified
ASV_675	0	9	0	19	1	0	0	0	0	0	0	0	0	0	0	0	0	0	0	0	0	0	Bacteria	Unclassified	Unclassified	Unclassified	Unclassified	Unclassified
ASV_676	0	0	14	0	0	0	0	0	0	0	0	0	0	0	15	0	0	0	0	0	0	0	Bacteria	Pseudomonadota	Gammaproteobacteria	Moraxellales	Moraxellaceae	Acinetobacter
ASV_677	0	0	0	0	0	0	28	1	0	0	0	0	0	0	0	0	0	0	0	0	0	0	Archaea	Euryarchaeota	Methanobacteria	Methanobacteriales	Methanobacteriaceae	Methanobacterium
ASV_678	0	0	0	0	0	0	0	0	0	0	0	25	4	0	0	0	0	0	0	0	0	0	Bacteria	Pseudomonadota	Alphaproteobacteria	Sphingomonadales	Sphingomonadaceae	Sphingobium
ASV_679	0	0	0	0	0	0	0	0	0	0	0	0	0	0	29	0	0	0	0	0	0	0	Bacteria	Pseudomonadota	Gammaproteobacteria	Cellvibrionales	Halieaceae	Unclassified
ASV_680	26	0	0	1	1	0	0	0	0	0	0	0	0	0	0	0	0	0	0	0	0	0	Bacteria	Bacteroidota	Unclassified	Unclassified	Unclassified	Unclassified
ASV_681	24	3	0	1	0	0	0	0	0	0	0	0	0	0	0	0	0	0	0	0	0	0	Bacteria	Bacillota	Clostridia	Eubacteriales	Lachnospiraceae	Unclassified
ASV_682	18	0	0	9	1	0	0	0	0	0	0	0	0	0	0	0	0	0	0	0	0	0	Bacteria	Bacteroidota	Bacteroidia	Bacteroidales	Prevotellaceae	Unclassified
ASV_683	8	0	15	1	4	0	0	0	0	0	0	0	0	0	0	0	0	0	0	0	0	0	Bacteria	Bacillota	Clostridia	Eubacteriales	Oscillospiraceae	Ruminococcus
ASV_684	2	8	14	0	4	0	0	0	0	0	0	0	0	0	0	0	0	0	0	0	0	0	Bacteria	Unclassified	Unclassified	Unclassified	Unclassified	Unclassified
ASV_685	2	0	4	11	11	0	0	0	0	0	0	0	0	0	0	0	0	0	0	0	0	0	Bacteria	Bacillota	Clostridia	Eubacteriales	Unclassified	Unclassified
ASV_686	1	0	27	0	0	0	0	0	0	0	0	0	0	0	0	0	0	0	0	0	0	0	Bacteria	Bacillota	Unclassified	Unclassified	Unclassified	Unclassified
ASV_687	1	0	0	0	0	0	0	0	0	0	0	0	0	0	0	27	0	0	0	0	0	0	Bacteria	Bacteroidota	Unclassified	Unclassified	Unclassified	Unclassified
ASV_688	0	19	0	0	0	0	0	0	0	0	0	2	0	0	7	0	0	0	0	0	0	0	Bacteria	Bacteroidota	Bacteroidia	Bacteroidales	Bacteroidaceae	Phocaeicola
ASV_689	0	6	16	0	6	0	0	0	0	0	0	0	0	0	0	0	0	0	0	0	0	0	Bacteria	Bacillota	Clostridia	Eubacteriales	Eubacteriales Family XIII. Incertae Sedis	Unclassified
ASV_690	0	0	22	6	0	0	0	0	0	0	0	0	0	0	0	0	0	0	0	0	0	0	Bacteria	Unclassified	Unclassified	Unclassified	Unclassified	Unclassified
ASV_691	0	0	0	0	0	0	0	25	0	0	0	0	0	0	0	0	0	0	0	0	0	3	Bacteria	Campylobacterota	Epsilonproteobacteria	Campylobacterales	Sulfurospirillaceae	Sulfurospirillum
ASV_692	0	0	0	0	0	0	0	0	0	0	0	22	2	0	4	0	0	0	0	0	0	0	Bacteria	Bacillota	Clostridia	Eubacteriales	Oscillospiraceae	Ruminococcoides
ASV_693	0	0	0	0	0	0	0	0	0	0	0	0	0	0	28	0	0	0	0	0	0	0	Bacteria	Pseudomonadota	Betaproteobacteria	Burkholderiales	Burkholderiaceae	Polynucleobacter
ASV_694	0	0	0	0	0	0	0	0	0	0	0	0	0	0	28	0	0	0	0	0	0	0	Bacteria	Bacteroidota	Unclassified	Unclassified	Unclassified	Unclassified
ASV_695	27	0	0	0	0	0	0	0	0	0	0	0	0	0	0	0	0	0	0	0	0	0	Bacteria	Bacteroidota	Bacteroidia	Bacteroidales	Muribaculaceae	Unclassified
ASV_696	27	0	0	0	0	0	0	0	0	0	0	0	0	0	0	0	0	0	0	0	0	0	Bacteria	Bacteroidota	Bacteroidia	Bacteroidales	Prevotellaceae	Prevotella
ASV_697	25	0	0	2	0	0	0	0	0	0	0	0	0	0	0	0	0	0	0	0	0	0	Bacteria	Bacteroidota	Unclassified	Unclassified	Unclassified	Unclassified
ASV_698	3	0	13	1	0	0	0	0	8	0	0	0	0	0	2	0	0	0	0	0	0	0	Bacteria	Bacillota	Clostridia	Eubacteriales	Oscillospiraceae	Unclassified
ASV_699	2	10	11	4	0	0	0	0	0	0	0	0	0	0	0	0	0	0	0	0	0	0	Bacteria	Bacillota	Unclassified	Unclassified	Unclassified	Unclassified
ASV_700	1	3	22	1	0	0	0	0	0	0	0	0	0	0	0	0	0	0	0	0	0	0	Bacteria	Unclassified	Unclassified	Unclassified	Unclassified	Unclassified
ASV_701	0	22	0	3	2	0	0	0	0	0	0	0	0	0	0	0	0	0	0	0	0	0	Bacteria	Bacillota	Clostridia	Eubacteriales	Oscillospiraceae	Unclassified
ASV_702	0	21	0	4	2	0	0	0	0	0	0	0	0	0	0	0	0	0	0	0	0	0	Bacteria	Bacillota	Erysipelotrichia	Erysipelotrichales	Erysipelotrichaceae	Unclassified
ASV_703	0	8	19	0	0	0	0	0	0	0	0	0	0	0	0	0	0	0	0	0	0	0	Bacteria	Unclassified	Unclassified	Unclassified	Unclassified	Unclassified
ASV_704	0	5	16	0	0	0	0	0	0	0	0	0	0	0	6	0	0	0	0	0	0	0	Bacteria	Bacillota	Clostridia	Eubacteriales	Unclassified	Unclassified
ASV_705	0	0	27	0	0	0	0	0	0	0	0	0	0	0	0	0	0	0	0	0	0	0	Bacteria	Bacillota	Unclassified	Unclassified	Unclassified	Unclassified
ASV_706	0	0	0	3	24	0	0	0	0	0	0	0	0	0	0	0	0	0	0	0	0	0	Bacteria	Bacillota	Bacilli	Lactobacillales	Lactobacillaceae	Latilactobacillus
ASV_707	0	0	0	0	27	0	0	0	0	0	0	0	0	0	0	0	0	0	0	0	0	0	Bacteria	Bacillota	Clostridia	Eubacteriales	Eubacteriales Family XIII. Incertae Sedis	Unclassified
ASV_708	0	0	0	0	0	0	0	27	0	0	0	0	0	0	0	0	0	0	0	0	0	0	Bacteria	Pseudomonadota	Gammaproteobacteria	Pseudomonadales	Pseudomonadaceae	Unclassified
ASV_709	0	0	0	0	0	0	0	25	0	0	0	0	0	0	1	0	0	0	0	0	1	0	Bacteria	Pseudomonadota	Gammaproteobacteria	Pseudomonadales	Pseudomonadaceae	Pseudomonas
ASV_710	0	0	0	0	0	0	0	2	0	0	0	0	0	0	0	0	0	0	6	3	6	10	Bacteria	Campylobacterota	Epsilonproteobacteria	Campylobacterales	Sulfurospirillaceae	Sulfurospirillum
ASV_711	0	0	0	0	0	0	0	0	0	0	0	0	0	0	27	0	0	0	0	0	0	0	Bacteria	Pseudomonadota	Alphaproteobacteria	Hyphomicrobiales	Devosiaceae	Unclassified
ASV_712	0	0	0	0	0	0	0	0	0	0	0	0	0	0	27	0	0	0	0	0	0	0	Bacteria	Bacteroidota	Flavobacteriia	Flavobacteriales	Flavobacteriaceae	Flavobacterium
ASV_713	26	0	0	0	0	0	0	0	0	0	0	0	0	0	0	0	0	0	0	0	0	0	Bacteria	Bacteroidota	Unclassified	Unclassified	Unclassified	Unclassified
ASV_714	24	0	0	2	0	0	0	0	0	0	0	0	0	0	0	0	0	0	0	0	0	0	Bacteria	Bacteroidota	Unclassified	Unclassified	Unclassified	Unclassified
ASV_715	24	0	0	1	1	0	0	0	0	0	0	0	0	0	0	0	0	0	0	0	0	0	Bacteria	Bacteroidota	Unclassified	Unclassified	Unclassified	Unclassified
ASV_716	23	0	0	3	0	0	0	0	0	0	0	0	0	0	0	0	0	0	0	0	0	0	Bacteria	Bacillota	Clostridia	Eubacteriales	Unclassified	Unclassified
ASV_717	10	2	0	1	0	0	0	0	10	0	0	0	0	0	3	0	0	0	0	0	0	0	Bacteria	Bacillota	Clostridia	Eubacteriales	Lachnospiraceae	Stomatobaculum
ASV_718	7	16	0	3	0	0	0	0	0	0	0	0	0	0	0	0	0	0	0	0	0	0	Bacteria	Bacillota	Clostridia	Eubacteriales	Unclassified	Unclassified
ASV_719	3	2	21	0	0	0	0	0	0	0	0	0	0	0	0	0	0	0	0	0	0	0	Bacteria	Unclassified	Unclassified	Unclassified	Unclassified	Unclassified
ASV_720	3	22	0	0	1	0	0	0	0	0	0	0	0	0	0	0	0	0	0	0	0	0	Bacteria	Bacillota	Clostridia	Eubacteriales	Lachnospiraceae	Unclassified
ASV_721	1	0	22	3	0	0	0	0	0	0	0	0	0	0	0	0	0	0	0	0	0	0	Bacteria	Bacillota	Clostridia	Eubacteriales	Oscillospiraceae	Ruminococcus
ASV_722	1	0	0	1	0	0	0	0	0	0	0	0	0	0	0	24	0	0	0	0	0	0	Bacteria	Bacillota	Clostridia	Eubacteriales	Unclassified	Unclassified
ASV_723	1	0	25	0	0	0	0	0	0	0	0	0	0	0	0	0	0	0	0	0	0	0	Bacteria	Bacillota	Clostridia	Eubacteriales	Oscillospiraceae	Unclassified
ASV_724	0	0	0	0	0	0	0	0	0	4	4	0	0	0	0	0	0	0	0	0	18	0	Bacteria	Bacillota	Clostridia	Eubacteriales	Clostridiaceae	Geosporobacter
ASV_725	0	26	0	0	0	0	0	0	0	0	0	0	0	0	0	0	0	0	0	0	0	0	Bacteria	Bacillota	Clostridia	Eubacteriales	Lachnospiraceae	Unclassified
ASV_726	0	0	0	26	0	0	0	0	0	0	0	0	0	0	0	0	0	0	0	0	0	0	Bacteria	Unclassified	Unclassified	Unclassified	Unclassified	Unclassified
ASV_727	0	0	0	26	0	0	0	0	0	0	0	0	0	0	0	0	0	0	0	0	0	0	Bacteria	Bacteroidota	Bacteroidia	Bacteroidales	Prevotellaceae	Unclassified
ASV_728	0	0	0	0	0	0	0	0	0	0	0	26	0	0	0	0	0	0	0	0	0	0	Bacteria	Bacillota	Bacilli	Lactobacillales	Lactobacillaceae	Unclassified
ASV_729	0	0	0	0	0	0	0	0	0	0	0	26	0	0	0	0	0	0	0	0	0	0	Bacteria	Bacillota	Clostridia	Eubacteriales	Lachnospiraceae	Eisenbergiella
ASV_730	0	0	0	0	0	0	0	0	0	0	0	0	1	0	0	0	0	25	0	0	0	0	Bacteria	Actinomycetota	Actinomycetes	Bifidobacteriales	Bifidobacteriaceae	Bifidobacterium
ASV_731	0	0	0	0	0	0	0	0	0	0	0	0	0	26	0	0	0	0	0	0	0	0	Bacteria	Unclassified	Unclassified	Unclassified	Unclassified	Unclassified
ASV_732	0	0	0	0	0	0	0	0	0	0	0	0	0	0	26	0	0	0	0	0	0	0	Bacteria	Cyanobacteriota	Cyanophyceae	Unclassified	Unclassified	Unclassified
ASV_733	0	0	0	0	0	0	0	0	0	0	0	0	0	0	26	0	0	0	0	0	0	0	Bacteria	Pseudomonadota	Betaproteobacteria	Burkholderiales	Comamonadaceae	Limnohabitans
ASV_734	18	0	7	0	0	0	0	0	0	0	0	0	0	0	0	0	0	0	0	0	0	0	Bacteria	Bacteroidota	Bacteroidia	Bacteroidales	Unclassified	Unclassified
ASV_735	17	0	0	8	0	0	0	0	0	0	0	0	0	0	0	0	0	0	0	0	0	0	Bacteria	Unclassified	Unclassified	Unclassified	Unclassified	Unclassified
ASV_736	6	0	0	2	0	0	0	15	1	0	1	0	0	0	0	0	0	0	0	0	0	0	Bacteria	Bacillota	Unclassified	Unclassified	Unclassified	Unclassified
ASV_737	5	16	0	4	0	0	0	0	0	0	0	0	0	0	0	0	0	0	0	0	0	0	Bacteria	Bacillota	Clostridia	Eubacteriales	Unclassified	Unclassified
ASV_738	4	0	0	15	6	0	0	0	0	0	0	0	0	0	0	0	0	0	0	0	0	0	Bacteria	Bacillota	Unclassified	Unclassified	Unclassified	Unclassified
ASV_739	2	0	15	4	4	0	0	0	0	0	0	0	0	0	0	0	0	0	0	0	0	0	Bacteria	Bacillota	Unclassified	Unclassified	Unclassified	Unclassified
ASV_740	1	14	2	1	7	0	0	0	0	0	0	0	0	0	0	0	0	0	0	0	0	0	Bacteria	Bacillota	Clostridia	Eubacteriales	Oscillospiraceae	Unclassified
ASV_741	0	0	0	0	0	1	2	1	2	6	2	0	0	0	0	0	0	0	0	2	4	5	Bacteria	Pseudomonadota	Gammaproteobacteria	Enterobacterales	Enterobacteriaceae	Escherichia
ASV_742	0	25	0	0	0	0	0	0	0	0	0	0	0	0	0	0	0	0	0	0	0	0	Bacteria	Bacillota	Clostridia	Eubacteriales	Unclassified	Unclassified
ASV_743	0	23	0	0	0	0	0	0	0	0	0	0	0	0	2	0	0	0	0	0	0	0	Bacteria	Pseudomonadota	Alphaproteobacteria	Sphingomonadales	Sphingomonadaceae	Novosphingobium
ASV_744	0	15	9	1	0	0	0	0	0	0	0	0	0	0	0	0	0	0	0	0	0	0	Bacteria	Bacillota	Unclassified	Unclassified	Unclassified	Unclassified
ASV_745	0	2	23	0	0	0	0	0	0	0	0	0	0	0	0	0	0	0	0	0	0	0	Bacteria	Bacillota	Clostridia	Eubacteriales	Unclassified	Unclassified
ASV_746	0	1	0	4	20	0	0	0	0	0	0	0	0	0	0	0	0	0	0	0	0	0	Bacteria	Bacillota	Erysipelotrichia	Erysipelotrichales	Erysipelotrichaceae	Unclassified
ASV_747	0	0	18	1	6	0	0	0	0	0	0	0	0	0	0	0	0	0	0	0	0	0	Bacteria	Bacillota	Unclassified	Unclassified	Unclassified	Unclassified
ASV_748	0	0	0	25	0	0	0	0	0	0	0	0	0	0	0	0	0	0	0	0	0	0	Bacteria	Bacillota	Clostridia	Eubacteriales	Unclassified	Unclassified
ASV_749	0	0	0	20	5	0	0	0	0	0	0	0	0	0	0	0	0	0	0	0	0	0	Bacteria	Bacillota	Clostridia	Eubacteriales	Lachnospiraceae	Unclassified
ASV_750	0	0	0	0	0	1	0	0	0	0	0	0	0	0	24	0	0	0	0	0	0	0	Bacteria	Actinomycetota	Actinomycetes	Mycobacteriales	Corynebacteriaceae	Corynebacterium
ASV_751	0	0	0	0	0	0	0	0	0	0	0	0	0	0	25	0	0	0	0	0	0	0	Bacteria	Bacillota	Bacilli	Lactobacillales	Aerococcaceae	Aerococcus
ASV_752	0	0	0	0	0	0	0	0	0	0	0	0	0	0	25	0	0	0	0	0	0	0	Bacteria	Bacteroidota	Bacteroidia	Bacteroidales	Prevotellaceae	Segatella
ASV_753	0	0	0	0	0	0	0	0	0	0	0	0	0	0	25	0	0	0	0	0	0	0	Bacteria	Actinomycetota	Actinomycetes	Bifidobacteriales	Bifidobacteriaceae	Gardnerella
ASV_754	0	0	0	0	0	0	0	0	0	0	0	0	0	0	25	0	0	0	0	0	0	0	Bacteria	Actinomycetota	Actinomycetes	Micrococcales	Microbacteriaceae	Unclassified
ASV_755	0	0	0	0	0	0	0	0	0	0	0	0	0	0	0	0	6	1	6	12	0	0	Bacteria	Bacillota	Clostridia	Eubacteriales	Clostridiaceae	Clostridium
ASV_756	9	0	0	0	0	0	0	15	0	0	0	0	0	0	0	0	0	0	0	0	0	0	Bacteria	Bacteroidota	Unclassified	Unclassified	Unclassified	Unclassified
ASV_757	8	3	9	1	3	0	0	0	0	0	0	0	0	0	0	0	0	0	0	0	0	0	Bacteria	Bacillota	Clostridia	Eubacteriales	Unclassified	Unclassified
ASV_758	4	0	0	0	0	0	0	0	0	0	0	0	0	0	0	0	0	0	20	0	0	0	Bacteria	Bacteroidota	Bacteroidia	Bacteroidales	Muribaculaceae	Sodaliphilus
ASV_759	3	0	16	2	3	0	0	0	0	0	0	0	0	0	0	0	0	0	0	0	0	0	Bacteria	Bacillota	Clostridia	Eubacteriales	Lachnospiraceae	Blautia
ASV_760	1	0	6	2	12	0	0	0	3	0	0	0	0	0	0	0	0	0	0	0	0	0	Bacteria	Bacillota	Clostridia	Eubacteriales	Lachnospiraceae	Unclassified
ASV_761	1	0	23	0	0	0	0	0	0	0	0	0	0	0	0	0	0	0	0	0	0	0	Bacteria	Bacillota	Clostridia	Unclassified	Unclassified	Unclassified
ASV_762	0	0	0	0	0	8	0	0	0	2	2	0	0	0	11	0	0	0	0	0	0	1	Bacteria	Pseudomonadota	Gammaproteobacteria	Aeromonadales	Aeromonadaceae	Aeromonas
ASV_763	0	14	10	0	0	0	0	0	0	0	0	0	0	0	0	0	0	0	0	0	0	0	Bacteria	Actinomycetota	Coriobacteriia	Eggerthellales	Eggerthellaceae	Raoultibacter
ASV_764	0	0	0	24	0	0	0	0	0	0	0	0	0	0	0	0	0	0	0	0	0	0	Bacteria	Bacillota	Clostridia	Eubacteriales	Lachnospiraceae	Anaerotignum
ASV_765	0	0	0	7	17	0	0	0	0	0	0	0	0	0	0	0	0	0	0	0	0	0	Bacteria	Bacillota	Clostridia	Eubacteriales	Eubacteriaceae	Eubacterium
ASV_766	0	0	0	0	0	0	0	0	0	0	0	0	0	15	9	0	0	0	0	0	0	0	Bacteria	Bacillota	Bacilli	Lactobacillales	Carnobacteriaceae	Alloiococcus
ASV_767	0	0	0	0	0	0	0	0	0	0	0	0	0	0	24	0	0	0	0	0	0	0	Bacteria	Cyanobacteriota	Cyanophyceae	Unclassified	Unclassified	Unclassified
ASV_768	0	0	0	0	0	0	0	0	0	0	0	0	0	0	24	0	0	0	0	0	0	0	Bacteria	Actinomycetota	Actinomycetes	Unclassified	Unclassified	Unclassified
ASV_769	0	0	0	0	0	0	0	0	0	0	0	0	0	0	24	0	0	0	0	0	0	0	Bacteria	Cyanobacteriota	Cyanophyceae	Unclassified	Unclassified	Unclassified
ASV_770	0	0	0	0	0	0	0	0	0	0	0	0	0	0	24	0	0	0	0	0	0	0	Bacteria	Pseudomonadota	Betaproteobacteria	Burkholderiales	Comamonadaceae	Unclassified
ASV_771	0	0	0	0	0	0	0	0	0	0	0	0	0	0	0	24	0	0	0	0	0	0	Bacteria	Pseudomonadota	Gammaproteobacteria	Pseudomonadales	Pseudomonadaceae	Pseudomonas
ASV_772	0	0	0	0	0	0	0	0	0	0	0	0	0	0	0	0	0	0	24	0	0	0	Bacteria	Bacillota	Clostridia	Eubacteriales	Unclassified	Unclassified
ASV_773	22	0	0	0	0	0	0	0	0	0	0	0	0	0	1	0	0	0	0	0	0	0	Bacteria	Bacteroidota	Bacteroidia	Bacteroidales	Prevotellaceae	Prevotella
ASV_774	20	0	0	3	0	0	0	0	0	0	0	0	0	0	0	0	0	0	0	0	0	0	Bacteria	Bacillota	Clostridia	Eubacteriales	Oscillospiraceae	Unclassified
ASV_775	7	5	0	9	2	0	0	0	0	0	0	0	0	0	0	0	0	0	0	0	0	0	Bacteria	Unclassified	Unclassified	Unclassified	Unclassified	Unclassified
ASV_776	3	8	0	8	4	0	0	0	0	0	0	0	0	0	0	0	0	0	0	0	0	0	Bacteria	Bacillota	Clostridia	Eubacteriales	Lachnospiraceae	Unclassified
ASV_777	2	17	0	4	0	0	0	0	0	0	0	0	0	0	0	0	0	0	0	0	0	0	Bacteria	Bacillota	Unclassified	Unclassified	Unclassified	Unclassified
ASV_778	1	14	2	6	0	0	0	0	0	0	0	0	0	0	0	0	0	0	0	0	0	0	Bacteria	Unclassified	Unclassified	Unclassified	Unclassified	Unclassified
ASV_779	1	0	8	0	14	0	0	0	0	0	0	0	0	0	0	0	0	0	0	0	0	0	Bacteria	Bacillota	Clostridia	Eubacteriales	Lachnospiraceae	Syntrophococcus
ASV_780	1	1	0	21	0	0	0	0	0	0	0	0	0	0	0	0	0	0	0	0	0	0	Bacteria	Bacillota	Clostridia	Eubacteriales	Oscillospiraceae	Saccharofermentans
ASV_781	0	0	0	0	0	0	17	0	0	4	1	0	0	0	0	0	0	0	0	1	0	0	Bacteria	Bacteroidota	Unclassified	Unclassified	Unclassified	Unclassified
ASV_782	0	23	0	0	0	0	0	0	0	0	0	0	0	0	0	0	0	0	0	0	0	0	Bacteria	Unclassified	Unclassified	Unclassified	Unclassified	Unclassified
ASV_783	0	10	9	4	0	0	0	0	0	0	0	0	0	0	0	0	0	0	0	0	0	0	Bacteria	Bacillota	Unclassified	Unclassified	Unclassified	Unclassified
ASV_784	0	0	22	0	1	0	0	0	0	0	0	0	0	0	0	0	0	0	0	0	0	0	Bacteria	Bacillota	Clostridia	Eubacteriales	Christensenellaceae	Unclassified
ASV_785	0	0	17	0	6	0	0	0	0	0	0	0	0	0	0	0	0	0	0	0	0	0	Bacteria	Bacillota	Clostridia	Eubacteriales	Unclassified	Unclassified
ASV_786	0	0	0	23	0	0	0	0	0	0	0	0	0	0	0	0	0	0	0	0	0	0	Bacteria	Unclassified	Unclassified	Unclassified	Unclassified	Unclassified
ASV_787	0	0	0	0	0	0	1	0	0	0	0	0	0	0	1	0	0	0	7	0	14	0	Bacteria	Pseudomonadota	Betaproteobacteria	Burkholderiales	Burkholderiaceae	Ralstonia
ASV_788	0	0	0	0	0	0	0	0	0	0	0	0	0	0	23	0	0	0	0	0	0	0	Bacteria	Bacillota	Bacilli	Bacillales	Staphylococcaceae	Staphylococcus
ASV_789	0	0	0	0	0	0	0	0	0	0	0	0	0	0	23	0	0	0	0	0	0	0	Bacteria	Actinomycetota	Acidimicrobiia	Acidimicrobiales	Unclassified	Unclassified
ASV_790	22	0	0	0	0	0	0	0	0	0	0	0	0	0	0	0	0	0	0	0	0	0	Bacteria	Bacillota	Clostridia	Eubacteriales	Unclassified	Unclassified
ASV_791	22	0	0	0	0	0	0	0	0	0	0	0	0	0	0	0	0	0	0	0	0	0	Bacteria	Bacteroidota	Unclassified	Unclassified	Unclassified	Unclassified
ASV_792	20	2	0	0	0	0	0	0	0	0	0	0	0	0	0	0	0	0	0	0	0	0	Bacteria	Bacillota	Clostridia	Eubacteriales	Oscillospiraceae	Unclassified
ASV_793	9	0	0	13	0	0	0	0	0	0	0	0	0	0	0	0	0	0	0	0	0	0	Bacteria	Bacillota	Clostridia	Eubacteriales	Lachnospiraceae	Unclassified
ASV_794	8	0	6	3	2	3	0	0	0	0	0	0	0	0	0	0	0	0	0	0	0	0	Bacteria	Bacillota	Erysipelotrichia	Erysipelotrichales	Erysipelotrichaceae	Unclassified
ASV_795	3	0	0	19	0	0	0	0	0	0	0	0	0	0	0	0	0	0	0	0	0	0	Bacteria	Bacillota	Clostridia	Eubacteriales	Unclassified	Unclassified
ASV_796	2	20	0	0	0	0	0	0	0	0	0	0	0	0	0	0	0	0	0	0	0	0	Bacteria	Unclassified	Unclassified	Unclassified	Unclassified	Unclassified
ASV_797	1	5	15	0	1	0	0	0	0	0	0	0	0	0	0	0	0	0	0	0	0	0	Bacteria	Bacillota	Clostridia	Eubacteriales	Oscillospiraceae	Unclassified
ASV_798	0	0	0	0	0	0	2	5	1	4	3	0	0	0	0	0	3	0	0	0	2	2	Bacteria	Pseudomonadota	Gammaproteobacteria	Enterobacterales	Enterobacteriaceae	Escherichia
ASV_799	0	22	0	0	0	0	0	0	0	0	0	0	0	0	0	0	0	0	0	0	0	0	Bacteria	Bacteroidota	Flavobacteriia	Flavobacteriales	Weeksellaceae	Cloacibacterium
ASV_800	0	14	2	4	2	0	0	0	0	0	0	0	0	0	0	0	0	0	0	0	0	0	Bacteria	Bacillota	Erysipelotrichia	Erysipelotrichales	Erysipelotrichaceae	Unclassified
ASV_801	0	7	0	2	12	0	0	0	0	0	0	0	0	0	1	0	0	0	0	0	0	0	Bacteria	Actinomycetota	Actinomycetes	Actinomycetales	Actinomycetaceae	Schaalia
ASV_802	0	0	22	0	0	0	0	0	0	0	0	0	0	0	0	0	0	0	0	0	0	0	Bacteria	Bacillota	Clostridia	Eubacteriales	Unclassified	Unclassified
ASV_803	0	0	22	0	0	0	0	0	0	0	0	0	0	0	0	0	0	0	0	0	0	0	Bacteria	Unclassified	Unclassified	Unclassified	Unclassified	Unclassified
ASV_804	0	0	22	0	0	0	0	0	0	0	0	0	0	0	0	0	0	0	0	0	0	0	Bacteria	Actinomycetota	Coriobacteriia	Eggerthellales	Eggerthellaceae	Raoultibacter
ASV_805	0	0	21	0	1	0	0	0	0	0	0	0	0	0	0	0	0	0	0	0	0	0	Bacteria	Bacillota	Unclassified	Unclassified	Unclassified	Unclassified
ASV_806	0	0	21	1	0	0	0	0	0	0	0	0	0	0	0	0	0	0	0	0	0	0	Bacteria	Bacillota	Clostridia	Eubacteriales	Lachnospiraceae	Unclassified
ASV_807	0	0	7	5	10	0	0	0	0	0	0	0	0	0	0	0	0	0	0	0	0	0	Bacteria	Bacillota	Clostridia	Eubacteriales	Lachnospiraceae	Unclassified
ASV_808	0	0	0	5	17	0	0	0	0	0	0	0	0	0	0	0	0	0	0	0	0	0	Bacteria	Spirochaetota	Spirochaetia	Spirochaetales	Treponemataceae	Unclassified
ASV_809	0	0	0	0	0	0	22	0	0	0	0	0	0	0	0	0	0	0	0	0	0	0	Archaea	Euryarchaeota	Methanobacteria	Methanobacteriales	Methanobacteriaceae	Methanobacterium
ASV_810	0	0	0	0	0	0	0	3	0	0	0	0	0	0	0	0	0	0	0	0	19	0	Bacteria	Pseudomonadota	Gammaproteobacteria	Unclassified	Unclassified	Unclassified
ASV_811	0	0	0	0	0	0	0	0	0	0	0	0	0	0	19	0	0	0	0	3	0	0	Bacteria	Pseudomonadota	Betaproteobacteria	Burkholderiales	Oxalobacteraceae	Massilia
ASV_812	0	0	0	0	0	0	0	0	0	0	0	0	0	0	0	0	5	0	17	0	0	0	Bacteria	Synergistota	Synergistia	Synergistales	Dethiosulfovibrionaceae	Dethiosulfovibrio
ASV_813	0	0	0	0	0	0	0	0	0	0	0	0	0	0	0	0	3	0	19	0	0	0	Bacteria	Pseudomonadota	Gammaproteobacteria	Nevskiales	Nevskiaceae	Nevskia
ASV_814	18	1	0	2	0	0	0	0	0	0	0	0	0	0	0	0	0	0	0	0	0	0	Bacteria	Bacillota	Clostridia	Eubacteriales	Unclassified	Unclassified
ASV_815	7	0	0	13	0	0	0	0	0	0	1	0	0	0	0	0	0	0	0	0	0	0	Bacteria	Pseudomonadota	Betaproteobacteria	Neisseriales	Neisseriaceae	Unclassified
ASV_816	7	8	0	5	1	0	0	0	0	0	0	0	0	0	0	0	0	0	0	0	0	0	Bacteria	Bacillota	Unclassified	Unclassified	Unclassified	Unclassified
ASV_817	5	0	0	7	0	0	9	0	0	0	0	0	0	0	0	0	0	0	0	0	0	0	Bacteria	Spirochaetota	Spirochaetia	Spirochaetales	Treponemataceae	Treponema
ASV_818	5	0	0	14	0	1	0	0	1	0	0	0	0	0	0	0	0	0	0	0	0	0	Bacteria	Bacteroidota	Bacteroidia	Bacteroidales	Prevotellaceae	Unclassified
ASV_819	4	1	0	0	0	0	0	0	0	0	0	0	0	0	16	0	0	0	0	0	0	0	Bacteria	Bacillota	Erysipelotrichia	Erysipelotrichales	Coprobacillaceae	Kandleria
ASV_820	3	3	7	2	1	0	0	0	0	0	0	0	0	0	5	0	0	0	0	0	0	0	Bacteria	Bacillota	Erysipelotrichia	Erysipelotrichales	Erysipelotrichaceae	Unclassified
ASV_821	2	13	0	0	6	0	0	0	0	0	0	0	0	0	0	0	0	0	0	0	0	0	Bacteria	Bacillota	Clostridia	Eubacteriales	Oscillospiraceae	Unclassified
ASV_822	1	9	11	0	0	0	0	0	0	0	0	0	0	0	0	0	0	0	0	0	0	0	Bacteria	Bacillota	Erysipelotrichia	Erysipelotrichales	Erysipelotrichaceae	Unclassified
ASV_823	0	0	0	0	0	2	3	0	0	4	0	0	0	0	0	0	0	0	2	3	3	4	Bacteria	Pseudomonadota	Gammaproteobacteria	Enterobacterales	Enterobacteriaceae	Escherichia
ASV_824	0	21	0	0	0	0	0	0	0	0	0	0	0	0	0	0	0	0	0	0	0	0	Bacteria	Unclassified	Unclassified	Unclassified	Unclassified	Unclassified
ASV_825	0	14	0	6	1	0	0	0	0	0	0	0	0	0	0	0	0	0	0	0	0	0	Bacteria	Chloroflexota	Anaerolineae	Anaerolineales	Anaerolineaceae	Flexilinea
ASV_826	0	14	0	7	0	0	0	0	0	0	0	0	0	0	0	0	0	0	0	0	0	0	Bacteria	Bacillota	Clostridia	Eubacteriales	Unclassified	Unclassified
ASV_827	0	12	0	0	0	0	0	0	0	0	0	1	0	0	8	0	0	0	0	0	0	0	Bacteria	Bacillota	Tissierellia	Tissierellales	Peptoniphilaceae	Anaerococcus
ASV_828	0	9	0	2	10	0	0	0	0	0	0	0	0	0	0	0	0	0	0	0	0	0	Bacteria	Bacillota	Clostridia	Eubacteriales	Lachnospiraceae	Unclassified
ASV_829	0	0	21	0	0	0	0	0	0	0	0	0	0	0	0	0	0	0	0	0	0	0	Bacteria	Bacillota	Clostridia	Eubacteriales	Eubacteriales Family XIII. Incertae Sedis	Lentihominibacter
ASV_830	0	0	20	0	1	0	0	0	0	0	0	0	0	0	0	0	0	0	0	0	0	0	Bacteria	Bacillota	Clostridia	Eubacteriales	Oscillospiraceae	Ruminococcus
ASV_831	0	0	15	3	3	0	0	0	0	0	0	0	0	0	0	0	0	0	0	0	0	0	Bacteria	Unclassified	Unclassified	Unclassified	Unclassified	Unclassified
ASV_832	0	0	0	3	18	0	0	0	0	0	0	0	0	0	0	0	0	0	0	0	0	0	Bacteria	Bacillota	Bacilli	Lactobacillales	Lactobacillaceae	Leuconostoc
ASV_833	0	0	0	0	0	0	21	0	0	0	0	0	0	0	0	0	0	0	0	0	0	0	Archaea	Euryarchaeota	Methanobacteria	Methanobacteriales	Methanobacteriaceae	Methanobacterium
ASV_834	0	0	0	0	0	0	20	0	0	0	0	0	0	0	0	0	0	0	1	0	0	0	Archaea	Euryarchaeota	Methanomicrobia	Methanosarcinales	Methanosarcinaceae	Methanosarcina
ASV_835	0	0	0	0	0	0	0	0	0	0	0	0	0	0	21	0	0	0	0	0	0	0	Bacteria	Bacteroidota	Chitinophagia	Chitinophagales	Chitinophagaceae	Parasegetibacter
ASV_836	0	0	0	0	0	0	0	0	0	0	0	0	0	0	21	0	0	0	0	0	0	0	Bacteria	Pseudomonadota	Betaproteobacteria	Burkholderiales	Comamonadaceae	Limnohabitans
ASV_837	0	0	0	0	0	0	0	0	0	0	0	0	0	0	0	0	0	21	0	0	0	0	Bacteria	Bacillota	Clostridia	Eubacteriales	Clostridiaceae	Clostridium
ASV_838	20	0	0	0	0	0	0	0	0	0	0	0	0	0	0	0	0	0	0	0	0	0	Bacteria	Bacteroidota	Unclassified	Unclassified	Unclassified	Unclassified
ASV_839	19	0	0	0	1	0	0	0	0	0	0	0	0	0	0	0	0	0	0	0	0	0	Bacteria	Bacteroidota	Unclassified	Unclassified	Unclassified	Unclassified
ASV_840	6	9	0	4	1	0	0	0	0	0	0	0	0	0	0	0	0	0	0	0	0	0	Bacteria	Bacteroidota	Unclassified	Unclassified	Unclassified	Unclassified
ASV_841	2	4	2	12	0	0	0	0	0	0	0	0	0	0	0	0	0	0	0	0	0	0	Bacteria	Chloroflexota	Anaerolineae	Anaerolineales	Anaerolineaceae	Flexilinea
ASV_842	2	4	7	3	2	0	0	0	0	0	0	0	0	0	2	0	0	0	0	0	0	0	Bacteria	Bacillota	Clostridia	Eubacteriales	Lachnospiraceae	Unclassified
ASV_843	1	0	0	0	0	0	0	19	0	0	0	0	0	0	0	0	0	0	0	0	0	0	Bacteria	Bacillota	Unclassified	Unclassified	Unclassified	Unclassified
ASV_844	1	0	16	0	0	0	0	0	3	0	0	0	0	0	0	0	0	0	0	0	0	0	Bacteria	Bacillota	Clostridia	Eubacteriales	Oscillospiraceae	Ruminococcus
ASV_845	1	7	1	10	1	0	0	0	0	0	0	0	0	0	0	0	0	0	0	0	0	0	Bacteria	Unclassified	Unclassified	Unclassified	Unclassified	Unclassified
ASV_846	0	20	0	0	0	0	0	0	0	0	0	0	0	0	0	0	0	0	0	0	0	0	Bacteria	Bacillota	Clostridia	Eubacteriales	Unclassified	Unclassified
ASV_847	0	20	0	0	0	0	0	0	0	0	0	0	0	0	0	0	0	0	0	0	0	0	Bacteria	Bacillota	Erysipelotrichia	Erysipelotrichales	Unclassified	Unclassified
ASV_848	0	12	7	1	0	0	0	0	0	0	0	0	0	0	0	0	0	0	0	0	0	0	Bacteria	Bacillota	Clostridia	Eubacteriales	Unclassified	Unclassified
ASV_849	0	3	0	5	12	0	0	0	0	0	0	0	0	0	0	0	0	0	0	0	0	0	Bacteria	Bacillota	Erysipelotrichia	Erysipelotrichales	Erysipelotrichaceae	Unclassified
ASV_850	0	0	19	0	0	0	0	0	0	0	0	0	0	0	1	0	0	0	0	0	0	0	Bacteria	Pseudomonadota	Alphaproteobacteria	Hyphomicrobiales	Devosiaceae	Devosia
ASV_851	0	0	15	0	5	0	0	0	0	0	0	0	0	0	0	0	0	0	0	0	0	0	Bacteria	Bacteroidota	Bacteroidia	Bacteroidales	Bacteroidaceae	Unclassified
ASV_852	0	0	6	4	10	0	0	0	0	0	0	0	0	0	0	0	0	0	0	0	0	0	Bacteria	Bacillota	Erysipelotrichia	Erysipelotrichales	Erysipelotrichaceae	Unclassified
ASV_853	0	0	0	20	0	0	0	0	0	0	0	0	0	0	0	0	0	0	0	0	0	0	Bacteria	Bacteroidota	Bacteroidia	Bacteroidales	Prevotellaceae	Unclassified
ASV_854	0	0	0	0	0	0	20	0	0	0	0	0	0	0	0	0	0	0	0	0	0	0	Archaea	Euryarchaeota	Methanobacteria	Methanobacteriales	Methanobacteriaceae	Methanobacterium
ASV_855	0	0	0	0	0	0	0	0	0	0	0	0	0	0	0	0	0	0	2	4	0	14	Bacteria	Bacillota	Clostridia	Eubacteriales	Clostridiaceae	Clostridium
ASV_856	0	0	0	0	0	0	0	0	0	0	0	0	0	0	0	0	0	0	0	17	0	3	Bacteria	Synergistota	Synergistia	Synergistales	Dethiosulfovibrionaceae	Dethiosulfovibrio
ASV_857	0	0	0	0	0	0	0	0	0	0	0	0	0	0	20	0	0	0	0	0	0	0	Bacteria	Bacteroidota	Flavobacteriia	Flavobacteriales	Flavobacteriaceae	Flavobacterium
ASV_858	0	0	0	0	0	0	0	0	0	0	0	0	0	0	20	0	0	0	0	0	0	0	Bacteria	Pseudomonadota	Gammaproteobacteria	Oceanospirillales	Alcanivoracaceae	Alloalcanivorax
ASV_859	0	0	0	0	0	0	0	0	0	0	0	0	0	0	20	0	0	0	0	0	0	0	Bacteria	Actinomycetota	Actinomycetes	Unclassified	Unclassified	Unclassified
ASV_860	0	0	0	0	0	0	0	0	0	0	0	0	0	0	20	0	0	0	0	0	0	0	Bacteria	Bacteroidota	Flavobacteriia	Flavobacteriales	Flavobacteriaceae	Flavobacterium
ASV_861	0	0	0	0	0	0	0	0	0	0	0	0	0	0	20	0	0	0	0	0	0	0	Bacteria	Pseudomonadota	Gammaproteobacteria	Moraxellales	Moraxellaceae	Acinetobacter
ASV_862	0	0	0	0	0	0	0	0	0	0	0	0	0	0	0	0	5	0	6	9	0	0	Bacteria	Unclassified	Unclassified	Unclassified	Unclassified	Unclassified
ASV_863	0	0	0	0	0	0	0	0	0	0	0	0	0	0	0	0	0	0	20	0	0	0	Bacteria	Bacillota	Clostridia	Eubacteriales	Unclassified	Unclassified
ASV_864	19	0	0	0	0	0	0	0	0	0	0	0	0	0	0	0	0	0	0	0	0	0	Bacteria	Bacteroidota	Bacteroidia	Bacteroidales	Prevotellaceae	Prevotella
ASV_865	19	0	0	0	0	0	0	0	0	0	0	0	0	0	0	0	0	0	0	0	0	0	Bacteria	Bacteroidota	Bacteroidia	Bacteroidales	Muribaculaceae	Unclassified
ASV_866	14	0	0	5	0	0	0	0	0	0	0	0	0	0	0	0	0	0	0	0	0	0	Bacteria	Bacillota	Clostridia	Eubacteriales	Unclassified	Unclassified
ASV_867	11	0	0	7	1	0	0	0	0	0	0	0	0	0	0	0	0	0	0	0	0	0	Bacteria	Bacteroidota	Bacteroidia	Bacteroidales	Prevotellaceae	Unclassified
ASV_868	10	5	0	1	3	0	0	0	0	0	0	0	0	0	0	0	0	0	0	0	0	0	Bacteria	Bacillota	Clostridia	Eubacteriales	Unclassified	Unclassified
ASV_869	9	3	4	3	0	0	0	0	0	0	0	0	0	0	0	0	0	0	0	0	0	0	Bacteria	Bacillota	Unclassified	Unclassified	Unclassified	Unclassified
ASV_870	6	0	0	13	0	0	0	0	0	0	0	0	0	0	0	0	0	0	0	0	0	0	Bacteria	Campylobacterota	Epsilonproteobacteria	Campylobacterales	Campylobacteraceae	Campylobacter
ASV_871	2	15	0	1	1	0	0	0	0	0	0	0	0	0	0	0	0	0	0	0	0	0	Bacteria	Bacillota	Clostridia	Eubacteriales	Lachnospiraceae	Unclassified
ASV_872	2	17	0	0	0	0	0	0	0	0	0	0	0	0	0	0	0	0	0	0	0	0	Bacteria	Bacillota	Clostridia	Eubacteriales	Lachnospiraceae	Unclassified
ASV_873	1	15	0	2	1	0	0	0	0	0	0	0	0	0	0	0	0	0	0	0	0	0	Bacteria	Bacillota	Clostridia	Eubacteriales	Unclassified	Unclassified
ASV_874	1	0	7	0	11	0	0	0	0	0	0	0	0	0	0	0	0	0	0	0	0	0	Bacteria	Bacillota	Clostridia	Eubacteriales	Lachnospiraceae	Unclassified
ASV_875	1	0	18	0	0	0	0	0	0	0	0	0	0	0	0	0	0	0	0	0	0	0	Bacteria	Bacillota	Unclassified	Unclassified	Unclassified	Unclassified
ASV_876	1	0	0	0	0	0	0	0	0	0	0	0	0	0	0	0	0	0	18	0	0	0	Bacteria	Bacteroidota	Bacteroidia	Bacteroidales	Prevotellaceae	Prevotella
ASV_877	0	18	1	0	0	0	0	0	0	0	0	0	0	0	0	0	0	0	0	0	0	0	Bacteria	Unclassified	Unclassified	Unclassified	Unclassified	Unclassified
ASV_878	0	13	2	2	1	0	0	0	1	0	0	0	0	0	0	0	0	0	0	0	0	0	Bacteria	Bacillota	Clostridia	Eubacteriales	Lachnospiraceae	Unclassified
ASV_879	0	2	16	1	0	0	0	0	0	0	0	0	0	0	0	0	0	0	0	0	0	0	Bacteria	Unclassified	Unclassified	Unclassified	Unclassified	Unclassified
ASV_880	0	1	1	17	0	0	0	0	0	0	0	0	0	0	0	0	0	0	0	0	0	0	Bacteria	Bacillota	Unclassified	Unclassified	Unclassified	Unclassified
ASV_881	0	1	11	0	7	0	0	0	0	0	0	0	0	0	0	0	0	0	0	0	0	0	Bacteria	Bacillota	Clostridia	Eubacteriales	Eubacteriales Family XIII. Incertae Sedis	Unclassified
ASV_882	0	0	19	0	0	0	0	0	0	0	0	0	0	0	0	0	0	0	0	0	0	0	Bacteria	Unclassified	Unclassified	Unclassified	Unclassified	Unclassified
ASV_883	0	0	19	0	0	0	0	0	0	0	0	0	0	0	0	0	0	0	0	0	0	0	Bacteria	Actinomycetota	Coriobacteriia	Eggerthellales	Eggerthellaceae	Raoultibacter
ASV_884	0	0	19	0	0	0	0	0	0	0	0	0	0	0	0	0	0	0	0	0	0	0	Bacteria	Bacillota	Clostridia	Eubacteriales	Oscillospiraceae	Ruminococcus
ASV_885	0	0	19	0	0	0	0	0	0	0	0	0	0	0	0	0	0	0	0	0	0	0	Bacteria	Bacillota	Clostridia	Eubacteriales	Lachnospiraceae	Unclassified
ASV_886	0	0	17	0	2	0	0	0	0	0	0	0	0	0	0	0	0	0	0	0	0	0	Bacteria	Bacillota	Unclassified	Unclassified	Unclassified	Unclassified
ASV_887	0	0	16	0	3	0	0	0	0	0	0	0	0	0	0	0	0	0	0	0	0	0	Bacteria	Bacillota	Clostridia	Eubacteriales	Lachnospiraceae	Unclassified
ASV_888	0	0	15	0	4	0	0	0	0	0	0	0	0	0	0	0	0	0	0	0	0	0	Bacteria	Bacillota	Clostridia	Eubacteriales	Unclassified	Unclassified
ASV_889	0	0	2	2	0	0	0	0	0	0	0	0	12	0	3	0	0	0	0	0	0	0	Bacteria	Actinomycetota	Coriobacteriia	Coriobacteriales	Atopobiaceae	Unclassified
ASV_890	0	0	0	18	1	0	0	0	0	0	0	0	0	0	0	0	0	0	0	0	0	0	Bacteria	Unclassified	Unclassified	Unclassified	Unclassified	Unclassified
ASV_891	0	0	0	15	4	0	0	0	0	0	0	0	0	0	0	0	0	0	0	0	0	0	Bacteria	Spirochaetota	Spirochaetia	Spirochaetales	Unclassified	Unclassified
ASV_892	0	0	0	0	0	0	19	0	0	0	0	0	0	0	0	0	0	0	0	0	0	0	Archaea	Euryarchaeota	Methanobacteria	Methanobacteriales	Methanobacteriaceae	Methanobacterium
ASV_893	0	0	0	0	0	0	0	0	0	0	0	0	0	0	0	0	0	0	0	0	19	0	Bacteria	Bacillota	Bacilli	Bacillales	Bacillaceae	Caldibacillus
ASV_894	0	0	0	0	0	0	0	0	0	0	0	0	0	0	0	0	1	0	0	3	2	13	Bacteria	Campylobacterota	Epsilonproteobacteria	Campylobacterales	Sulfurospirillaceae	Sulfurospirillum
ASV_895	0	0	0	0	0	0	0	0	0	0	0	0	0	0	0	0	2	0	0	16	0	1	Bacteria	Mycoplasmatota	Unclassified	Unclassified	Unclassified	Unclassified
ASV_896	0	0	0	0	0	0	0	0	0	0	0	0	1	0	18	0	0	0	0	0	0	0	Bacteria	Actinomycetota	Acidimicrobiia	Acidimicrobiales	Ilumatobacteraceae	Unclassified
ASV_897	0	0	0	0	0	0	0	0	0	0	0	0	0	0	19	0	0	0	0	0	0	0	Bacteria	Unclassified	Unclassified	Unclassified	Unclassified	Unclassified
ASV_898	0	0	0	0	0	0	0	0	0	0	0	0	0	0	19	0	0	0	0	0	0	0	Bacteria	Campylobacterota	Epsilonproteobacteria	Campylobacterales	Campylobacteraceae	Campylobacter
ASV_899	0	0	0	0	0	0	0	0	0	0	0	0	0	0	19	0	0	0	0	0	0	0	Bacteria	Pseudomonadota	Gammaproteobacteria	Moraxellales	Moraxellaceae	Acinetobacter
ASV_900	0	0	0	0	0	0	0	0	0	0	0	0	0	0	0	0	8	2	9	0	0	0	Bacteria	Bacillota	Clostridia	Eubacteriales	Clostridiaceae	Clostridium
ASV_901	18	0	0	0	0	0	0	0	0	0	0	0	0	0	0	0	0	0	0	0	0	0	Bacteria	Bacteroidota	Bacteroidia	Bacteroidales	Muribaculaceae	Unclassified
ASV_902	17	0	0	1	0	0	0	0	0	0	0	0	0	0	0	0	0	0	0	0	0	0	Bacteria	Bacillota	Clostridia	Eubacteriales	Unclassified	Unclassified
ASV_903	9	0	0	0	0	0	0	0	9	0	0	0	0	0	0	0	0	0	0	0	0	0	Bacteria	Bacillota	Clostridia	Eubacteriales	Lachnospiraceae	Unclassified
ASV_904	8	8	0	0	2	0	0	0	0	0	0	0	0	0	0	0	0	0	0	0	0	0	Bacteria	Fibrobacterota	Fibrobacteria	Fibrobacterales	Fibrobacteraceae	Fibrobacter
ASV_905	3	0	14	1	0	0	0	0	0	0	0	0	0	0	0	0	0	0	0	0	0	0	Bacteria	Unclassified	Unclassified	Unclassified	Unclassified	Unclassified
ASV_906	3	0	0	15	0	0	0	0	0	0	0	0	0	0	0	0	0	0	0	0	0	0	Bacteria	Bacillota	Clostridia	Eubacteriales	Lachnospiraceae	Unclassified
ASV_907	2	0	16	0	0	0	0	0	0	0	0	0	0	0	0	0	0	0	0	0	0	0	Bacteria	Bacillota	Clostridia	Eubacteriales	Oscillospiraceae	Ruminococcus
ASV_908	1	0	0	1	0	0	0	0	16	0	0	0	0	0	0	0	0	0	0	0	0	0	Bacteria	Bacillota	Clostridia	Eubacteriales	Lachnospiraceae	Unclassified
ASV_909	1	5	0	0	12	0	0	0	0	0	0	0	0	0	0	0	0	0	0	0	0	0	Bacteria	Bacteroidota	Unclassified	Unclassified	Unclassified	Unclassified
ASV_910	1	0	0	0	1	0	0	0	0	0	0	15	0	0	1	0	0	0	0	0	0	0	Bacteria	Bacillota	Clostridia	Eubacteriales	Unclassified	Unclassified
ASV_911	0	17	0	1	0	0	0	0	0	0	0	0	0	0	0	0	0	0	0	0	0	0	Bacteria	Bacillota	Clostridia	Eubacteriales	Unclassified	Unclassified
ASV_912	0	5	9	1	3	0	0	0	0	0	0	0	0	0	0	0	0	0	0	0	0	0	Bacteria	Bacillota	Erysipelotrichia	Erysipelotrichales	Unclassified	Unclassified
ASV_913	0	1	10	1	6	0	0	0	0	0	0	0	0	0	0	0	0	0	0	0	0	0	Bacteria	Bacillota	Clostridia	Eubacteriales	Lachnospiraceae	Unclassified
ASV_914	0	0	18	0	0	0	0	0	0	0	0	0	0	0	0	0	0	0	0	0	0	0	Bacteria	Bacillota	Unclassified	Unclassified	Unclassified	Unclassified
ASV_915	0	0	16	2	0	0	0	0	0	0	0	0	0	0	0	0	0	0	0	0	0	0	Bacteria	Unclassified	Unclassified	Unclassified	Unclassified	Unclassified
ASV_916	0	0	0	0	18	0	0	0	0	0	0	0	0	0	0	0	0	0	0	0	0	0	Bacteria	Bacillota	Clostridia	Eubacteriales	Eubacteriaceae	Eubacterium
ASV_917	0	0	0	0	0	0	0	0	0	0	0	0	0	0	0	0	0	0	0	5	9	4	Bacteria	Synergistota	Synergistia	Synergistales	Dethiosulfovibrionaceae	Dethiosulfovibrio
ASV_918	0	0	0	0	0	0	0	0	0	0	0	0	0	0	18	0	0	0	0	0	0	0	Bacteria	Bacillota	Bacilli	Lactobacillales	Carnobacteriaceae	Carnobacterium
ASV_919	0	0	0	0	0	0	0	0	0	0	0	0	0	0	18	0	0	0	0	0	0	0	Bacteria	Bacteroidota	Flavobacteriia	Flavobacteriales	Flavobacteriaceae	Flavobacterium
ASV_920	0	0	0	0	0	0	0	0	0	0	0	0	0	0	18	0	0	0	0	0	0	0	Bacteria	Pseudomonadota	Alphaproteobacteria	Rhodobacterales	Paracoccaceae	Unclassified
ASV_921	0	0	0	0	0	0	0	0	0	0	0	0	0	0	18	0	0	0	0	0	0	0	Bacteria	Pseudomonadota	Gammaproteobacteria	Vibrionales	Vibrionaceae	Vibrio
ASV_922	0	0	0	0	0	0	0	0	0	0	0	0	0	0	18	0	0	0	0	0	0	0	Bacteria	Pseudomonadota	Alphaproteobacteria	Sphingomonadales	Sphingomonadaceae	Sphingomonas
ASV_923	0	0	0	0	0	0	0	0	0	0	0	0	0	0	0	0	0	0	18	0	0	0	Bacteria	Unclassified	Unclassified	Unclassified	Unclassified	Unclassified
ASV_924	0	0	0	0	0	0	0	0	0	0	0	0	0	0	0	0	0	0	0	18	0	0	Bacteria	Thermotogota	Thermotogae	Petrotogales	Petrotogaceae	Oceanotoga
ASV_925	15	0	0	2	0	0	0	0	0	0	0	0	0	0	0	0	0	0	0	0	0	0	Bacteria	Bacillota	Clostridia	Eubacteriales	Lachnospiraceae	Unclassified
ASV_926	14	0	0	0	3	0	0	0	0	0	0	0	0	0	0	0	0	0	0	0	0	0	Bacteria	Bacteroidota	Unclassified	Unclassified	Unclassified	Unclassified
ASV_927	12	4	0	0	1	0	0	0	0	0	0	0	0	0	0	0	0	0	0	0	0	0	Bacteria	Unclassified	Unclassified	Unclassified	Unclassified	Unclassified
ASV_928	10	0	0	2	4	1	0	0	0	0	0	0	0	0	0	0	0	0	0	0	0	0	Bacteria	Bacteroidota	Unclassified	Unclassified	Unclassified	Unclassified
ASV_929	9	0	0	8	0	0	0	0	0	0	0	0	0	0	0	0	0	0	0	0	0	0	Bacteria	Bacillota	Clostridia	Unclassified	Unclassified	Unclassified
ASV_930	8	0	0	5	0	0	0	0	4	0	0	0	0	0	0	0	0	0	0	0	0	0	Bacteria	Bacillota	Clostridia	Eubacteriales	Lachnospiraceae	Unclassified
ASV_931	7	0	0	2	8	0	0	0	0	0	0	0	0	0	0	0	0	0	0	0	0	0	Bacteria	Bacillota	Clostridia	Eubacteriales	Eubacteriales Family XIII. Incertae Sedis	Unclassified
ASV_932	7	0	0	5	5	0	0	0	0	0	0	0	0	0	0	0	0	0	0	0	0	0	Bacteria	Bacillota	Clostridia	Eubacteriales	Lachnospiraceae	Unclassified
ASV_933	5	0	0	7	5	0	0	0	0	0	0	0	0	0	0	0	0	0	0	0	0	0	Bacteria	Bacteroidota	Unclassified	Unclassified	Unclassified	Unclassified
ASV_934	4	0	8	4	1	0	0	0	0	0	0	0	0	0	0	0	0	0	0	0	0	0	Bacteria	Bacillota	Clostridia	Eubacteriales	Unclassified	Unclassified
ASV_935	3	0	5	9	0	0	0	0	0	0	0	0	0	0	0	0	0	0	0	0	0	0	Bacteria	Bacillota	Unclassified	Unclassified	Unclassified	Unclassified
ASV_936	3	0	0	0	2	0	1	0	0	0	0	0	0	0	0	0	6	1	0	0	0	4	Bacteria	Actinomycetota	Actinomycetes	Bifidobacteriales	Bifidobacteriaceae	Unclassified
ASV_937	3	10	0	2	2	0	0	0	0	0	0	0	0	0	0	0	0	0	0	0	0	0	Bacteria	Bacillota	Unclassified	Unclassified	Unclassified	Unclassified
ASV_938	1	0	7	0	9	0	0	0	0	0	0	0	0	0	0	0	0	0	0	0	0	0	Bacteria	Unclassified	Unclassified	Unclassified	Unclassified	Unclassified
ASV_939	1	0	4	0	12	0	0	0	0	0	0	0	0	0	0	0	0	0	0	0	0	0	Bacteria	Bacillota	Clostridia	Eubacteriales	Eubacteriales Family XIII. Incertae Sedis	Unclassified
ASV_940	1	0	13	0	3	0	0	0	0	0	0	0	0	0	0	0	0	0	0	0	0	0	Bacteria	Bacillota	Clostridia	Eubacteriales	Lachnospiraceae	Unclassified
ASV_941	1	4	9	2	1	0	0	0	0	0	0	0	0	0	0	0	0	0	0	0	0	0	Bacteria	Unclassified	Unclassified	Unclassified	Unclassified	Unclassified
ASV_942	0	17	0	0	0	0	0	0	0	0	0	0	0	0	0	0	0	0	0	0	0	0	Bacteria	Bacillota	Clostridia	Eubacteriales	Unclassified	Unclassified
ASV_943	0	10	0	4	3	0	0	0	0	0	0	0	0	0	0	0	0	0	0	0	0	0	Bacteria	Bacillota	Clostridia	Eubacteriales	Unclassified	Evtepia
ASV_944	0	2	11	3	1	0	0	0	0	0	0	0	0	0	0	0	0	0	0	0	0	0	Bacteria	Bacillota	Clostridia	Unclassified	Unclassified	Unclassified
ASV_945	0	1	4	0	0	0	0	0	0	0	0	0	0	0	12	0	0	0	0	0	0	0	Bacteria	Actinomycetota	Actinomycetes	Propionibacteriales	Propionibacteriaceae	Cutibacterium
ASV_946	0	0	14	1	2	0	0	0	0	0	0	0	0	0	0	0	0	0	0	0	0	0	Bacteria	Actinomycetota	Coriobacteriia	Coriobacteriales	Atopobiaceae	Unclassified
ASV_947	0	0	11	0	6	0	0	0	0	0	0	0	0	0	0	0	0	0	0	0	0	0	Bacteria	Bacillota	Clostridia	Eubacteriales	Oscillospiraceae	Unclassified
ASV_948	0	0	7	2	0	0	0	0	8	0	0	0	0	0	0	0	0	0	0	0	0	0	Bacteria	Bacillota	Clostridia	Eubacteriales	Eubacteriales Family XIII. Incertae Sedis	Unclassified
ASV_949	0	0	6	11	0	0	0	0	0	0	0	0	0	0	0	0	0	0	0	0	0	0	Bacteria	Bacillota	Unclassified	Unclassified	Unclassified	Unclassified
ASV_950	0	0	0	2	15	0	0	0	0	0	0	0	0	0	0	0	0	0	0	0	0	0	Bacteria	Unclassified	Unclassified	Unclassified	Unclassified	Unclassified
ASV_951	0	0	0	0	17	0	0	0	0	0	0	0	0	0	0	0	0	0	0	0	0	0	Bacteria	Bacillota	Unclassified	Unclassified	Unclassified	Unclassified
ASV_952	0	0	0	0	0	0	17	0	0	0	0	0	0	0	0	0	0	0	0	0	0	0	Archaea	Euryarchaeota	Methanobacteria	Methanobacteriales	Methanobacteriaceae	Unclassified
ASV_953	0	0	0	0	0	0	0	0	17	0	0	0	0	0	0	0	0	0	0	0	0	0	Bacteria	Bacillota	Clostridia	Eubacteriales	Unclassified	Unclassified
ASV_954	0	0	0	0	0	0	0	0	0	0	0	0	0	0	0	0	0	3	0	11	0	3	Bacteria	Mycoplasmatota	Unclassified	Mycoplasmoidales	Metamycoplasmataceae	Mycoplasmoides
ASV_955	0	0	0	0	0	0	0	0	0	0	0	0	0	0	17	0	0	0	0	0	0	0	Bacteria	Bacteroidota	Cytophagia	Cytophagales	Cytophagaceae	Rhodocytophaga
ASV_956	0	0	0	0	0	0	0	0	0	0	0	0	0	0	17	0	0	0	0	0	0	0	Bacteria	Pseudomonadota	Gammaproteobacteria	Alteromonadales	Shewanellaceae	Shewanella
ASV_957	0	0	0	0	0	0	0	0	0	0	0	0	0	0	0	17	0	0	0	0	0	0	Bacteria	Pseudomonadota	Alphaproteobacteria	Hyphomicrobiales	Nitrobacteraceae	Bradyrhizobium
ASV_958	16	0	0	0	0	0	0	0	0	0	0	0	0	0	0	0	0	0	0	0	0	0	Bacteria	Bacteroidota	Bacteroidia	Bacteroidales	Prevotellaceae	Prevotella
ASV_959	12	0	0	2	2	0	0	0	0	0	0	0	0	0	0	0	0	0	0	0	0	0	Bacteria	Bacteroidota	Unclassified	Unclassified	Unclassified	Unclassified
ASV_960	12	0	0	4	0	0	0	0	0	0	0	0	0	0	0	0	0	0	0	0	0	0	Bacteria	Bacteroidota	Unclassified	Unclassified	Unclassified	Unclassified
ASV_961	11	0	0	0	0	0	0	0	0	5	0	0	0	0	0	0	0	0	0	0	0	0	Bacteria	Mycoplasmatota	Mollicutes	Mycoplasmatales	Mycoplasmataceae	Ureaplasma
ASV_962	7	0	3	3	3	0	0	0	0	0	0	0	0	0	0	0	0	0	0	0	0	0	Bacteria	Actinomycetota	Actinomycetes	Bifidobacteriales	Bifidobacteriaceae	Unclassified
ASV_963	7	0	1	3	1	0	0	0	0	0	0	0	0	0	0	4	0	0	0	0	0	0	Bacteria	Bacteroidota	Unclassified	Unclassified	Unclassified	Unclassified
ASV_964	5	0	0	11	0	0	0	0	0	0	0	0	0	0	0	0	0	0	0	0	0	0	Bacteria	Bacillota	Clostridia	Eubacteriales	Lachnospiraceae	Unclassified
ASV_965	2	0	0	0	0	0	0	0	14	0	0	0	0	0	0	0	0	0	0	0	0	0	Bacteria	Bacillota	Negativicutes	Selenomonadales	Selenomonadaceae	Selenomonas
ASV_966	2	13	0	0	1	0	0	0	0	0	0	0	0	0	0	0	0	0	0	0	0	0	Bacteria	Bacteroidota	Bacteroidia	Bacteroidales	Prevotellaceae	Prevotella
ASV_967	1	0	0	15	0	0	0	0	0	0	0	0	0	0	0	0	0	0	0	0	0	0	Bacteria	Bacillota	Clostridia	Eubacteriales	Oscillospiraceae	Unclassified
ASV_968	1	0	0	15	0	0	0	0	0	0	0	0	0	0	0	0	0	0	0	0	0	0	Bacteria	Unclassified	Unclassified	Unclassified	Unclassified	Unclassified
ASV_969	1	1	0	1	2	0	0	0	0	0	0	0	0	0	0	0	6	1	0	0	0	4	Bacteria	Actinomycetota	Actinomycetes	Bifidobacteriales	Bifidobacteriaceae	Unclassified
ASV_970	1	8	0	0	0	0	0	0	0	0	7	0	0	0	0	0	0	0	0	0	0	0	Bacteria	Bacteroidota	Unclassified	Unclassified	Unclassified	Unclassified
ASV_971	1	15	0	0	0	0	0	0	0	0	0	0	0	0	0	0	0	0	0	0	0	0	Bacteria	Unclassified	Unclassified	Unclassified	Unclassified	Unclassified
ASV_972	0	0	0	0	0	7	6	0	0	2	0	0	0	0	0	0	0	0	0	0	1	0	Bacteria	Pseudomonadota	Gammaproteobacteria	Enterobacterales	Enterobacteriaceae	Escherichia
ASV_973	0	0	0	0	0	11	0	0	2	0	3	0	0	0	0	0	0	0	0	0	0	0	Bacteria	Bacillota	Negativicutes	Selenomonadales	Selenomonadaceae	Anaerovibrio
ASV_974	0	16	0	0	0	0	0	0	0	0	0	0	0	0	0	0	0	0	0	0	0	0	Bacteria	Bacillota	Clostridia	Eubacteriales	Unclassified	Unclassified
ASV_975	0	16	0	0	0	0	0	0	0	0	0	0	0	0	0	0	0	0	0	0	0	0	Bacteria	Bacteroidota	Bacteroidia	Bacteroidales	Bacteroidaceae	Unclassified
ASV_976	0	11	0	4	1	0	0	0	0	0	0	0	0	0	0	0	0	0	0	0	0	0	Bacteria	Unclassified	Unclassified	Unclassified	Unclassified	Unclassified
ASV_977	0	1	8	1	5	1	0	0	0	0	0	0	0	0	0	0	0	0	0	0	0	0	Bacteria	Bacillota	Clostridia	Eubacteriales	Eubacteriales Family XIII. Incertae Sedis	Unclassified
ASV_978	0	0	16	0	0	0	0	0	0	0	0	0	0	0	0	0	0	0	0	0	0	0	Bacteria	Unclassified	Unclassified	Unclassified	Unclassified	Unclassified
ASV_979	0	0	16	0	0	0	0	0	0	0	0	0	0	0	0	0	0	0	0	0	0	0	Bacteria	Bacillota	Clostridia	Eubacteriales	Lachnospiraceae	Unclassified
ASV_980	0	0	15	0	1	0	0	0	0	0	0	0	0	0	0	0	0	0	0	0	0	0	Bacteria	Actinomycetota	Actinomycetes	Actinomycetales	Actinomycetaceae	Unclassified
ASV_981	0	0	14	2	0	0	0	0	0	0	0	0	0	0	0	0	0	0	0	0	0	0	Bacteria	Bacillota	Clostridia	Eubacteriales	Lachnospiraceae	Unclassified
ASV_982	0	0	0	16	0	0	0	0	0	0	0	0	0	0	0	0	0	0	0	0	0	0	Bacteria	Unclassified	Unclassified	Unclassified	Unclassified	Unclassified
ASV_983	0	0	0	15	1	0	0	0	0	0	0	0	0	0	0	0	0	0	0	0	0	0	Bacteria	Bacillota	Unclassified	Unclassified	Unclassified	Unclassified
ASV_984	0	0	0	2	14	0	0	0	0	0	0	0	0	0	0	0	0	0	0	0	0	0	Bacteria	Unclassified	Unclassified	Unclassified	Unclassified	Unclassified
ASV_985	0	0	0	1	10	0	0	0	0	0	0	0	0	0	2	0	3	0	0	0	0	0	Bacteria	Bacillota	Clostridia	Eubacteriales	Lachnospiraceae	Unclassified
ASV_986	0	0	0	0	16	0	0	0	0	0	0	0	0	0	0	0	0	0	0	0	0	0	Bacteria	Bacteroidota	Unclassified	Unclassified	Unclassified	Unclassified
ASV_987	0	0	0	0	16	0	0	0	0	0	0	0	0	0	0	0	0	0	0	0	0	0	Bacteria	Bacillota	Clostridia	Eubacteriales	Eubacteriales Family XIII. Incertae Sedis	Lentihominibacter
ASV_988	0	0	0	0	1	0	0	0	0	0	0	0	0	0	15	0	0	0	0	0	0	0	Bacteria	Pseudomonadota	Gammaproteobacteria	Xanthomonadales	Xanthomonadaceae	Stenotrophomonas
ASV_989	0	0	0	0	0	16	0	0	0	0	0	0	0	0	0	0	0	0	0	0	0	0	Bacteria	Bacillota	Negativicutes	Acidaminococcales	Acidaminococcaceae	Succiniclasticum
ASV_990	0	0	0	0	0	2	0	0	0	0	0	0	0	0	0	0	5	3	6	0	0	0	Bacteria	Bacillota	Clostridia	Eubacteriales	Clostridiaceae	Clostridium
ASV_991	0	0	0	0	0	0	0	0	16	0	0	0	0	0	0	0	0	0	0	0	0	0	Bacteria	Bacteroidota	Bacteroidia	Bacteroidales	Odoribacteraceae	Butyricimonas
ASV_992	0	0	0	0	0	0	0	0	0	0	0	0	1	0	0	0	5	0	3	6	0	1	Bacteria	Mycoplasmatota	Unclassified	Unclassified	Unclassified	Unclassified
ASV_993	13	0	0	2	0	0	0	0	0	0	0	0	0	0	0	0	0	0	0	0	0	0	Bacteria	Bacteroidota	Bacteroidia	Bacteroidales	Muribaculaceae	Unclassified
ASV_994	12	0	2	1	0	0	0	0	0	0	0	0	0	0	0	0	0	0	0	0	0	0	Bacteria	Bacteroidota	Bacteroidia	Bacteroidales	Muribaculaceae	Unclassified
ASV_995	12	3	0	0	0	0	0	0	0	0	0	0	0	0	0	0	0	0	0	0	0	0	Bacteria	Spirochaetota	Spirochaetia	Spirochaetales	Unclassified	Unclassified
ASV_996	12	0	0	1	2	0	0	0	0	0	0	0	0	0	0	0	0	0	0	0	0	0	Bacteria	Bacteroidota	Unclassified	Unclassified	Unclassified	Unclassified
ASV_997	7	7	0	1	0	0	0	0	0	0	0	0	0	0	0	0	0	0	0	0	0	0	Bacteria	Bacillota	Clostridia	Eubacteriales	Unclassified	Unclassified
ASV_998	7	0	0	6	2	0	0	0	0	0	0	0	0	0	0	0	0	0	0	0	0	0	Bacteria	Bacteroidota	Bacteroidia	Bacteroidales	Prevotellaceae	Unclassified
ASV_999	4	0	0	11	0	0	0	0	0	0	0	0	0	0	0	0	0	0	0	0	0	0	Bacteria	Bacillota	Clostridia	Eubacteriales	Unclassified	Unclassified
ASV_1000	1	5	4	5	0	0	0	0	0	0	0	0	0	0	0	0	0	0	0	0	0	0	Bacteria	Unclassified	Unclassified	Unclassified	Unclassified	Unclassified
ASV_1001	1	14	0	0	0	0	0	0	0	0	0	0	0	0	0	0	0	0	0	0	0	0	Bacteria	Bacillota	Clostridia	Eubacteriales	Oscillospiraceae	Unclassified
ASV_1002	0	5	0	6	4	0	0	0	0	0	0	0	0	0	0	0	0	0	0	0	0	0	Bacteria	Bacillota	Clostridia	Eubacteriales	Eubacteriales Family XIII. Incertae Sedis	Unclassified
ASV_1003	0	0	15	0	0	0	0	0	0	0	0	0	0	0	0	0	0	0	0	0	0	0	Bacteria	Bacillota	Unclassified	Unclassified	Unclassified	Unclassified
ASV_1004	0	0	15	0	0	0	0	0	0	0	0	0	0	0	0	0	0	0	0	0	0	0	Bacteria	Bacillota	Unclassified	Unclassified	Unclassified	Unclassified
ASV_1005	0	0	15	0	0	0	0	0	0	0	0	0	0	0	0	0	0	0	0	0	0	0	Bacteria	Unclassified	Unclassified	Unclassified	Unclassified	Unclassified
ASV_1006	0	0	0	0	0	0	15	0	0	0	0	0	0	0	0	0	0	0	0	0	0	0	Archaea	Euryarchaeota	Methanobacteria	Methanobacteriales	Methanobacteriaceae	Unclassified
ASV_1007	0	0	0	0	0	0	0	0	0	0	0	1	0	0	14	0	0	0	0	0	0	0	Bacteria	Pseudomonadota	Gammaproteobacteria	Moraxellales	Moraxellaceae	Moraxella
ASV_1008	0	0	0	0	0	0	0	0	0	0	0	0	0	0	0	0	0	0	0	9	1	5	Bacteria	Campylobacterota	Epsilonproteobacteria	Campylobacterales	Sulfurospirillaceae	Sulfurospirillum
ASV_1009	0	0	0	0	0	0	0	0	0	0	0	0	0	0	15	0	0	0	0	0	0	0	Bacteria	Cyanobacteriota	Cyanophyceae	Unclassified	Unclassified	Unclassified
ASV_1010	0	0	0	0	0	0	0	0	0	0	0	0	0	0	15	0	0	0	0	0	0	0	Bacteria	Pseudomonadota	Gammaproteobacteria	Alteromonadales	Shewanellaceae	Shewanella
ASV_1011	0	0	0	0	0	0	0	0	0	0	0	0	0	0	0	8	3	0	4	0	0	0	Bacteria	Mycoplasmatota	Unclassified	Mycoplasmoidales	Metamycoplasmataceae	Mycoplasmoides
ASV_1012	0	0	0	0	0	0	0	0	0	0	0	0	0	0	0	0	0	7	5	3	0	0	Bacteria	Bacillota	Clostridia	Eubacteriales	Clostridiaceae	Clostridium
ASV_1013	14	0	0	0	0	0	0	0	0	0	0	0	0	0	0	0	0	0	0	0	0	0	Bacteria	Bacteroidota	Unclassified	Unclassified	Unclassified	Unclassified
ASV_1014	13	0	0	1	0	0	0	0	0	0	0	0	0	0	0	0	0	0	0	0	0	0	Bacteria	Bacillota	Clostridia	Eubacteriales	Lachnospiraceae	Unclassified
ASV_1015	12	0	0	0	2	0	0	0	0	0	0	0	0	0	0	0	0	0	0	0	0	0	Bacteria	Spirochaetota	Spirochaetia	Spirochaetales	Treponemataceae	Treponema
ASV_1016	12	0	0	2	0	0	0	0	0	0	0	0	0	0	0	0	0	0	0	0	0	0	Bacteria	Bacillota	Clostridia	Eubacteriales	Oscillospiraceae	Unclassified
ASV_1017	9	0	0	4	1	0	0	0	0	0	0	0	0	0	0	0	0	0	0	0	0	0	Bacteria	Bacillota	Clostridia	Eubacteriales	Oscillospiraceae	Unclassified
ASV_1018	5	0	0	9	0	0	0	0	0	0	0	0	0	0	0	0	0	0	0	0	0	0	Bacteria	Unclassified	Unclassified	Unclassified	Unclassified	Unclassified
ASV_1019	2	9	0	3	0	0	0	0	0	0	0	0	0	0	0	0	0	0	0	0	0	0	Bacteria	Bacillota	Unclassified	Unclassified	Unclassified	Unclassified
ASV_1020	2	0	12	0	0	0	0	0	0	0	0	0	0	0	0	0	0	0	0	0	0	0	Bacteria	Bacteroidota	Unclassified	Unclassified	Unclassified	Unclassified
ASV_1021	2	9	0	3	0	0	0	0	0	0	0	0	0	0	0	0	0	0	0	0	0	0	Bacteria	Bacillota	Unclassified	Unclassified	Unclassified	Unclassified
ASV_1022	2	1	11	0	0	0	0	0	0	0	0	0	0	0	0	0	0	0	0	0	0	0	Bacteria	Bacillota	Clostridia	Eubacteriales	Unclassified	Unclassified
ASV_1023	1	5	8	0	0	0	0	0	0	0	0	0	0	0	0	0	0	0	0	0	0	0	Bacteria	Unclassified	Unclassified	Unclassified	Unclassified	Unclassified
ASV_1024	1	8	0	5	0	0	0	0	0	0	0	0	0	0	0	0	0	0	0	0	0	0	Bacteria	Bacillota	Clostridia	Eubacteriales	Unclassified	Unclassified
ASV_1025	0	13	0	0	0	0	0	0	1	0	0	0	0	0	0	0	0	0	0	0	0	0	Bacteria	Actinomycetota	Actinomycetes	Bifidobacteriales	Bifidobacteriaceae	Bifidobacterium
ASV_1026	0	1	6	2	5	0	0	0	0	0	0	0	0	0	0	0	0	0	0	0	0	0	Bacteria	Bacillota	Clostridia	Eubacteriales	Eubacteriales Family XIII. Incertae Sedis	Unclassified
ASV_1027	0	0	14	0	0	0	0	0	0	0	0	0	0	0	0	0	0	0	0	0	0	0	Bacteria	Bacillota	Unclassified	Unclassified	Unclassified	Unclassified
ASV_1028	0	0	14	0	0	0	0	0	0	0	0	0	0	0	0	0	0	0	0	0	0	0	Bacteria	Bacteroidota	Unclassified	Unclassified	Unclassified	Unclassified
ASV_1029	0	0	14	0	0	0	0	0	0	0	0	0	0	0	0	0	0	0	0	0	0	0	Bacteria	Bacteroidota	Unclassified	Unclassified	Unclassified	Unclassified
ASV_1030	0	0	13	1	0	0	0	0	0	0	0	0	0	0	0	0	0	0	0	0	0	0	Bacteria	Bacillota	Unclassified	Unclassified	Unclassified	Unclassified
ASV_1031	0	0	11	0	3	0	0	0	0	0	0	0	0	0	0	0	0	0	0	0	0	0	Bacteria	Actinomycetota	Coriobacteriia	Eggerthellales	Eggerthellaceae	Unclassified
ASV_1032	0	0	11	0	3	0	0	0	0	0	0	0	0	0	0	0	0	0	0	0	0	0	Bacteria	Bacillota	Unclassified	Unclassified	Unclassified	Unclassified
ASV_1033	0	0	10	4	0	0	0	0	0	0	0	0	0	0	0	0	0	0	0	0	0	0	Bacteria	Bacillota	Clostridia	Eubacteriales	Oscillospiraceae	Unclassified
ASV_1034	0	0	5	0	0	0	0	0	0	0	0	0	0	0	0	0	9	0	0	0	0	0	Bacteria	Actinomycetota	Coriobacteriia	Eggerthellales	Eggerthellaceae	Unclassified
ASV_1035	0	0	0	0	14	0	0	0	0	0	0	0	0	0	0	0	0	0	0	0	0	0	Bacteria	Bacteroidota	Unclassified	Unclassified	Unclassified	Unclassified
ASV_1036	0	0	0	0	0	3	0	0	0	0	0	0	0	0	0	0	3	4	3	0	0	1	Bacteria	Bacillota	Clostridia	Eubacteriales	Clostridiaceae	Clostridium
ASV_1037	0	0	0	0	0	0	0	0	14	0	0	0	0	0	0	0	0	0	0	0	0	0	Bacteria	Bacteroidota	Bacteroidia	Bacteroidales	Bacteroidaceae	Bacteroides
ASV_1038	0	0	0	0	0	0	0	0	8	0	0	0	0	0	0	0	4	0	0	2	0	0	Bacteria	Pseudomonadota	Gammaproteobacteria	Enterobacterales	Enterobacteriaceae	Unclassified
ASV_1039	0	0	0	0	0	0	0	0	0	0	0	14	0	0	0	0	0	0	0	0	0	0	Bacteria	Bacteroidota	Bacteroidia	Bacteroidales	Tannerellaceae	Parabacteroides
ASV_1040	0	0	0	0	0	0	0	0	0	0	0	0	0	0	0	0	0	0	0	0	0	14	Bacteria	Campylobacterota	Epsilonproteobacteria	Campylobacterales	Sulfurospirillaceae	Sulfurospirillum
ASV_1041	0	0	0	0	0	0	0	0	0	0	0	0	0	0	0	0	0	0	7	4	0	3	Bacteria	Bacillota	Bacilli	Bacillales	Bacillaceae	Unclassified
ASV_1042	0	0	0	0	0	0	0	0	0	0	0	0	0	0	0	0	1	0	0	11	0	2	Bacteria	Unclassified	Unclassified	Unclassified	Unclassified	Unclassified
ASV_1043	0	0	0	0	0	0	0	0	0	0	0	0	0	13	1	0	0	0	0	0	0	0	Bacteria	Actinomycetota	Actinomycetes	Micrococcales	Micrococcaceae	Rothia
ASV_1044	0	0	0	0	0	0	0	0	0	0	0	0	0	0	14	0	0	0	0	0	0	0	Bacteria	Pseudomonadota	Gammaproteobacteria	Pasteurellales	Pasteurellaceae	Haemophilus
ASV_1045	0	0	0	0	0	0	0	0	0	0	0	0	0	0	14	0	0	0	0	0	0	0	Bacteria	Cyanobacteriota	Cyanophyceae	Unclassified	Unclassified	Unclassified
ASV_1046	0	0	0	0	0	0	0	0	0	0	0	0	0	0	14	0	0	0	0	0	0	0	Bacteria	Actinomycetota	Actinomycetes	Unclassified	Unclassified	Unclassified
ASV_1047	0	0	0	0	0	0	0	0	0	0	0	0	0	0	14	0	0	0	0	0	0	0	Bacteria	Bacillota	Bacilli	Lactobacillales	Carnobacteriaceae	Atopostipes
ASV_1048	0	0	0	0	0	0	0	0	0	0	0	0	0	0	0	0	0	14	0	0	0	0	Bacteria	Campylobacterota	Epsilonproteobacteria	Campylobacterales	Campylobacteraceae	Campylobacter
ASV_1049	13	0	0	0	0	0	0	0	0	0	0	0	0	0	0	0	0	0	0	0	0	0	Bacteria	Unclassified	Unclassified	Unclassified	Unclassified	Unclassified
ASV_1050	13	0	0	0	0	0	0	0	0	0	0	0	0	0	0	0	0	0	0	0	0	0	Bacteria	Bacillota	Clostridia	Eubacteriales	Lachnospiraceae	Unclassified
ASV_1051	11	0	0	2	0	0	0	0	0	0	0	0	0	0	0	0	0	0	0	0	0	0	Bacteria	Bacteroidota	Unclassified	Unclassified	Unclassified	Unclassified
ASV_1052	10	0	0	3	0	0	0	0	0	0	0	0	0	0	0	0	0	0	0	0	0	0	Bacteria	Bacillota	Clostridia	Eubacteriales	Lachnospiraceae	Unclassified
ASV_1053	10	0	0	2	1	0	0	0	0	0	0	0	0	0	0	0	0	0	0	0	0	0	Bacteria	Bacteroidota	Unclassified	Unclassified	Unclassified	Unclassified
ASV_1054	4	9	0	0	0	0	0	0	0	0	0	0	0	0	0	0	0	0	0	0	0	0	Bacteria	Bacillota	Clostridia	Eubacteriales	Oscillospiraceae	Saccharofermentans
ASV_1055	2	0	0	9	2	0	0	0	0	0	0	0	0	0	0	0	0	0	0	0	0	0	Bacteria	Bacteroidota	Unclassified	Unclassified	Unclassified	Unclassified
ASV_1056	1	10	0	0	2	0	0	0	0	0	0	0	0	0	0	0	0	0	0	0	0	0	Bacteria	Unclassified	Unclassified	Unclassified	Unclassified	Unclassified
ASV_1057	1	0	0	0	0	0	0	0	2	0	0	0	0	0	10	0	0	0	0	0	0	0	Bacteria	Bacillota	Clostridia	Eubacteriales	Lachnospiraceae	Unclassified
ASV_1058	0	0	0	0	0	1	0	0	2	5	0	0	0	0	0	0	1	0	0	0	3	1	Bacteria	Pseudomonadota	Gammaproteobacteria	Enterobacterales	Enterobacteriaceae	Escherichia
ASV_1059	0	0	0	0	0	0	0	0	8	5	0	0	0	0	0	0	0	0	0	0	0	0	Bacteria	Pseudomonadota	Gammaproteobacteria	Enterobacterales	Enterobacteriaceae	Unclassified
ASV_1060	0	0	0	0	0	3	4	0	0	1	3	0	0	0	0	0	0	0	0	1	0	1	Bacteria	Bacillota	Clostridia	Eubacteriales	Oscillospiraceae	Ercella
ASV_1061	0	0	0	0	0	2	2	0	0	0	1	0	0	0	0	0	0	0	1	0	5	2	Bacteria	Pseudomonadota	Gammaproteobacteria	Enterobacterales	Enterobacteriaceae	Escherichia
ASV_1062	0	13	0	0	0	0	0	0	0	0	0	0	0	0	0	0	0	0	0	0	0	0	Bacteria	Bacillota	Clostridia	Eubacteriales	Lachnospiraceae	Unclassified
ASV_1063	0	13	0	0	0	0	0	0	0	0	0	0	0	0	0	0	0	0	0	0	0	0	Bacteria	Pseudomonadota	Gammaproteobacteria	Xanthomonadales	Xanthomonadaceae	Luteimonas
ASV_1064	0	11	0	1	0	0	0	0	0	0	0	0	0	0	1	0	0	0	0	0	0	0	Bacteria	Actinomycetota	Coriobacteriia	Coriobacteriales	Atopobiaceae	Unclassified
ASV_1065	0	9	4	0	0	0	0	0	0	0	0	0	0	0	0	0	0	0	0	0	0	0	Bacteria	Actinomycetota	Coriobacteriia	Eggerthellales	Eggerthellaceae	Unclassified
ASV_1066	0	0	13	0	0	0	0	0	0	0	0	0	0	0	0	0	0	0	0	0	0	0	Bacteria	Thermodesulfobacteriota	Desulfovibrionia	Desulfovibrionales	Desulfovibrionaceae	Desulfovibrio
ASV_1067	0	0	12	1	0	0	0	0	0	0	0	0	0	0	0	0	0	0	0	0	0	0	Bacteria	Bacillota	Unclassified	Unclassified	Unclassified	Unclassified
ASV_1068	0	0	4	1	8	0	0	0	0	0	0	0	0	0	0	0	0	0	0	0	0	0	Bacteria	Bacillota	Erysipelotrichia	Erysipelotrichales	Erysipelotrichaceae	Unclassified
ASV_1069	0	0	0	9	4	0	0	0	0	0	0	0	0	0	0	0	0	0	0	0	0	0	Bacteria	Bacteroidota	Unclassified	Unclassified	Unclassified	Unclassified
ASV_1070	0	0	0	0	6	7	0	0	0	0	0	0	0	0	0	0	0	0	0	0	0	0	Bacteria	Fusobacteriota	Fusobacteriia	Fusobacteriales	Fusobacteriaceae	Fusobacterium
ASV_1071	0	0	0	0	0	0	0	0	0	0	0	13	0	0	0	0	0	0	0	0	0	0	Bacteria	Actinomycetota	Actinomycetes	Bifidobacteriales	Bifidobacteriaceae	Bifidobacterium
ASV_1072	0	0	0	0	0	0	0	0	0	0	0	1	0	0	0	0	0	0	0	12	0	0	Bacteria	Unclassified	Unclassified	Unclassified	Unclassified	Unclassified
ASV_1073	0	0	0	0	0	0	0	0	0	0	0	0	0	0	0	0	0	0	4	0	2	7	Bacteria	Campylobacterota	Epsilonproteobacteria	Campylobacterales	Sulfurospirillaceae	Sulfurospirillum
ASV_1074	0	0	0	0	0	0	0	0	0	0	0	0	0	0	13	0	0	0	0	0	0	0	Bacteria	Actinomycetota	Actinomycetes	Unclassified	Unclassified	Unclassified
ASV_1075	0	0	0	0	0	0	0	0	0	0	0	0	0	0	13	0	0	0	0	0	0	0	Bacteria	Cyanobacteriota	Cyanophyceae	Unclassified	Unclassified	Unclassified
ASV_1076	0	0	0	0	0	0	0	0	0	0	0	0	0	0	13	0	0	0	0	0	0	0	Bacteria	Pseudomonadota	Gammaproteobacteria	Xanthomonadales	Xanthomonadaceae	Stenotrophomonas
ASV_1077	0	0	0	0	0	0	0	0	0	0	0	0	0	0	13	0	0	0	0	0	0	0	Bacteria	Pseudomonadota	Gammaproteobacteria	Moraxellales	Moraxellaceae	Psychrobacter
ASV_1078	12	0	0	0	0	0	0	0	0	0	0	0	0	0	0	0	0	0	0	0	0	0	Bacteria	Bacteroidota	Unclassified	Unclassified	Unclassified	Unclassified
ASV_1079	12	0	0	0	0	0	0	0	0	0	0	0	0	0	0	0	0	0	0	0	0	0	Bacteria	Spirochaetota	Spirochaetia	Spirochaetales	Treponemataceae	Treponema
ASV_1080	12	0	0	0	0	0	0	0	0	0	0	0	0	0	0	0	0	0	0	0	0	0	Bacteria	Bacteroidota	Bacteroidia	Bacteroidales	Prevotellaceae	Prevotella
ASV_1081	11	1	0	0	0	0	0	0	0	0	0	0	0	0	0	0	0	0	0	0	0	0	Bacteria	Bacteroidota	Bacteroidia	Bacteroidales	Muribaculaceae	Unclassified
ASV_1082	10	0	0	0	0	0	0	0	0	0	0	0	0	0	2	0	0	0	0	0	0	0	Bacteria	Bacillota	Clostridia	Eubacteriales	Oscillospiraceae	Ruminococcus
ASV_1083	10	0	0	1	1	0	0	0	0	0	0	0	0	0	0	0	0	0	0	0	0	0	Bacteria	Bacteroidota	Unclassified	Unclassified	Unclassified	Unclassified
ASV_1084	6	6	0	0	0	0	0	0	0	0	0	0	0	0	0	0	0	0	0	0	0	0	Bacteria	Bacteroidota	Bacteroidia	Bacteroidales	Prevotellaceae	Unclassified
ASV_1085	5	0	7	0	0	0	0	0	0	0	0	0	0	0	0	0	0	0	0	0	0	0	Bacteria	Bacillota	Clostridia	Eubacteriales	Unclassified	Unclassified
ASV_1086	4	0	0	0	0	0	0	0	8	0	0	0	0	0	0	0	0	0	0	0	0	0	Bacteria	Synergistota	Synergistia	Synergistales	Aminobacteriaceae	Fretibacterium
ASV_1087	4	0	7	1	0	0	0	0	0	0	0	0	0	0	0	0	0	0	0	0	0	0	Bacteria	Bacillota	Clostridia	Eubacteriales	Lachnospiraceae	Unclassified
ASV_1088	3	0	0	8	1	0	0	0	0	0	0	0	0	0	0	0	0	0	0	0	0	0	Bacteria	Bacteroidota	Unclassified	Unclassified	Unclassified	Unclassified
ASV_1089	3	0	9	0	0	0	0	0	0	0	0	0	0	0	0	0	0	0	0	0	0	0	Bacteria	Bacteroidota	Bacteroidia	Bacteroidales	Prevotellaceae	Prevotella
ASV_1090	2	8	2	0	0	0	0	0	0	0	0	0	0	0	0	0	0	0	0	0	0	0	Bacteria	Bacillota	Clostridia	Eubacteriales	Unclassified	Unclassified
ASV_1091	2	0	10	0	0	0	0	0	0	0	0	0	0	0	0	0	0	0	0	0	0	0	Bacteria	Bacteroidota	Bacteroidia	Bacteroidales	Prevotellaceae	Unclassified
ASV_1092	1	0	0	11	0	0	0	0	0	0	0	0	0	0	0	0	0	0	0	0	0	0	Bacteria	Unclassified	Unclassified	Unclassified	Unclassified	Unclassified
ASV_1093	1	0	0	3	6	2	0	0	0	0	0	0	0	0	0	0	0	0	0	0	0	0	Bacteria	Bacillota	Erysipelotrichia	Erysipelotrichales	Erysipelotrichaceae	Unclassified
ASV_1094	0	12	0	0	0	0	0	0	0	0	0	0	0	0	0	0	0	0	0	0	0	0	Bacteria	Unclassified	Unclassified	Unclassified	Unclassified	Unclassified
ASV_1095	0	11	0	0	1	0	0	0	0	0	0	0	0	0	0	0	0	0	0	0	0	0	Bacteria	Bacillota	Clostridia	Eubacteriales	Eubacteriales Family XIII. Incertae Sedis	Lentihominibacter
ASV_1096	0	8	0	4	0	0	0	0	0	0	0	0	0	0	0	0	0	0	0	0	0	0	Bacteria	Bacillota	Clostridia	Eubacteriales	Lachnospiraceae	Unclassified
ASV_1097	0	8	0	0	4	0	0	0	0	0	0	0	0	0	0	0	0	0	0	0	0	0	Bacteria	Bacillota	Clostridia	Eubacteriales	Eubacteriales Family XIII. Incertae Sedis	Unclassified
ASV_1098	0	1	9	0	0	0	0	0	0	0	0	0	0	0	2	0	0	0	0	0	0	0	Bacteria	Bacillota	Clostridia	Eubacteriales	Unclassified	Unclassified
ASV_1099	0	0	12	0	0	0	0	0	0	0	0	0	0	0	0	0	0	0	0	0	0	0	Bacteria	Bacillota	Negativicutes	Selenomonadales	Selenomonadaceae	Unclassified
ASV_1100	0	0	12	0	0	0	0	0	0	0	0	0	0	0	0	0	0	0	0	0	0	0	Bacteria	Bacillota	Unclassified	Unclassified	Unclassified	Unclassified
ASV_1101	0	0	12	0	0	0	0	0	0	0	0	0	0	0	0	0	0	0	0	0	0	0	Bacteria	Actinomycetota	Coriobacteriia	Eggerthellales	Eggerthellaceae	Unclassified
ASV_1102	0	0	10	1	1	0	0	0	0	0	0	0	0	0	0	0	0	0	0	0	0	0	Bacteria	Bacillota	Clostridia	Eubacteriales	Lachnospiraceae	Anaerobutyricum
ASV_1103	0	0	0	12	0	0	0	0	0	0	0	0	0	0	0	0	0	0	0	0	0	0	Bacteria	Unclassified	Unclassified	Unclassified	Unclassified	Unclassified
ASV_1104	0	0	0	2	10	0	0	0	0	0	0	0	0	0	0	0	0	0	0	0	0	0	Bacteria	Bacillota	Clostridia	Eubacteriales	Unclassified	Unclassified
ASV_1105	0	0	0	0	0	10	0	0	0	0	0	0	0	0	0	0	0	0	2	0	0	0	Bacteria	Pseudomonadota	Gammaproteobacteria	Enterobacterales	Enterobacteriaceae	Escherichia
ASV_1106	0	0	0	0	0	0	0	0	0	0	0	12	0	0	0	0	0	0	0	0	0	0	Bacteria	Bacillota	Clostridia	Eubacteriales	Oscillospiraceae	Faecalibacterium
ASV_1107	0	0	0	0	0	0	0	0	0	0	0	0	0	0	0	0	9	0	0	0	0	3	Bacteria	Bacillota	Clostridia	Eubacteriales	Clostridiaceae	Clostridium
ASV_1108	0	0	0	0	0	0	0	0	0	0	0	0	0	0	12	0	0	0	0	0	0	0	Bacteria	Planctomycetota	Unclassified	Unclassified	Unclassified	Unclassified
ASV_1109	0	0	0	0	0	0	0	0	0	0	0	0	0	0	12	0	0	0	0	0	0	0	Bacteria	Pseudomonadota	Gammaproteobacteria	Xanthomonadales	Xanthomonadaceae	Arenimonas
ASV_1110	0	0	0	0	0	0	0	0	0	0	0	0	0	0	12	0	0	0	0	0	0	0	Bacteria	Pseudomonadota	Gammaproteobacteria	Enterobacterales	Erwiniaceae	Pantoea
ASV_1111	0	0	0	0	0	0	0	0	0	0	0	0	0	0	12	0	0	0	0	0	0	0	Bacteria	Bacillota	Bacilli	Lactobacillales	Unclassified	Unclassified
ASV_1112	0	0	0	0	0	0	0	0	0	0	0	0	0	0	12	0	0	0	0	0	0	0	Bacteria	Pseudomonadota	Alphaproteobacteria	Sphingomonadales	Sphingomonadaceae	Chakrabartia
ASV_1113	0	0	0	0	0	0	0	0	0	0	0	0	0	0	0	0	2	3	7	0	0	0	Bacteria	Bacillota	Clostridia	Eubacteriales	Clostridiaceae	Clostridium
ASV_1114	0	0	0	0	0	0	0	0	0	0	0	0	0	0	0	0	0	0	0	12	0	0	Bacteria	Bacteroidota	Unclassified	Unclassified	Unclassified	Unclassified
ASV_1115	11	0	0	0	0	0	0	0	0	0	0	0	0	0	0	0	0	0	0	0	0	0	Bacteria	Bacteroidota	Bacteroidia	Bacteroidales	Unclassified	Unclassified
ASV_1116	11	0	0	0	0	0	0	0	0	0	0	0	0	0	0	0	0	0	0	0	0	0	Bacteria	Bacteroidota	Bacteroidia	Bacteroidales	Prevotellaceae	Unclassified
ASV_1117	11	0	0	0	0	0	0	0	0	0	0	0	0	0	0	0	0	0	0	0	0	0	Bacteria	Bacillota	Clostridia	Eubacteriales	Lachnospiraceae	Unclassified
ASV_1118	11	0	0	0	0	0	0	0	0	0	0	0	0	0	0	0	0	0	0	0	0	0	Bacteria	Bacteroidota	Unclassified	Unclassified	Unclassified	Unclassified
ASV_1119	10	0	0	1	0	0	0	0	0	0	0	0	0	0	0	0	0	0	0	0	0	0	Bacteria	Bacteroidota	Unclassified	Unclassified	Unclassified	Unclassified
ASV_1120	9	0	0	2	0	0	0	0	0	0	0	0	0	0	0	0	0	0	0	0	0	0	Bacteria	Bacteroidota	Bacteroidia	Bacteroidales	Unclassified	Unclassified
ASV_1121	2	0	5	4	0	0	0	0	0	0	0	0	0	0	0	0	0	0	0	0	0	0	Bacteria	Bacillota	Unclassified	Unclassified	Unclassified	Unclassified
ASV_1122	2	9	0	0	0	0	0	0	0	0	0	0	0	0	0	0	0	0	0	0	0	0	Bacteria	Unclassified	Unclassified	Unclassified	Unclassified	Unclassified
ASV_1123	1	0	0	3	7	0	0	0	0	0	0	0	0	0	0	0	0	0	0	0	0	0	Bacteria	Bacteroidota	Bacteroidia	Bacteroidales	Prevotellaceae	Unclassified
ASV_1124	1	0	10	0	0	0	0	0	0	0	0	0	0	0	0	0	0	0	0	0	0	0	Bacteria	Bacillota	Unclassified	Unclassified	Unclassified	Unclassified
ASV_1125	0	0	0	0	0	2	1	0	2	3	0	0	0	0	0	0	1	0	0	0	2	0	Bacteria	Pseudomonadota	Gammaproteobacteria	Enterobacterales	Enterobacteriaceae	Escherichia
ASV_1126	0	10	0	1	0	0	0	0	0	0	0	0	0	0	0	0	0	0	0	0	0	0	Bacteria	Actinomycetota	Coriobacteriia	Eggerthellales	Eggerthellaceae	Unclassified
ASV_1127	0	9	0	2	0	0	0	0	0	0	0	0	0	0	0	0	0	0	0	0	0	0	Bacteria	Unclassified	Unclassified	Unclassified	Unclassified	Unclassified
ASV_1128	0	8	0	3	0	0	0	0	0	0	0	0	0	0	0	0	0	0	0	0	0	0	Bacteria	Unclassified	Unclassified	Unclassified	Unclassified	Unclassified
ASV_1129	0	1	10	0	0	0	0	0	0	0	0	0	0	0	0	0	0	0	0	0	0	0	Bacteria	Spirochaetota	Spirochaetia	Spirochaetales	Treponemataceae	Treponema
ASV_1130	0	0	11	0	0	0	0	0	0	0	0	0	0	0	0	0	0	0	0	0	0	0	Bacteria	Bacillota	Unclassified	Unclassified	Unclassified	Unclassified
ASV_1131	0	0	4	4	3	0	0	0	0	0	0	0	0	0	0	0	0	0	0	0	0	0	Bacteria	Bacillota	Unclassified	Unclassified	Unclassified	Unclassified
ASV_1132	0	0	0	11	0	0	0	0	0	0	0	0	0	0	0	0	0	0	0	0	0	0	Bacteria	Bacteroidota	Bacteroidia	Bacteroidales	Muribaculaceae	Sodaliphilus
ASV_1133	0	0	0	0	11	0	0	0	0	0	0	0	0	0	0	0	0	0	0	0	0	0	Bacteria	Bacillota	Clostridia	Eubacteriales	Lachnospiraceae	Unclassified
ASV_1134	0	0	0	0	0	3	6	0	2	0	0	0	0	0	0	0	0	0	0	0	0	0	Bacteria	Pseudomonadota	Gammaproteobacteria	Enterobacterales	Enterobacteriaceae	Escherichia
ASV_1135	0	0	0	0	0	3	0	0	0	0	0	0	0	0	0	0	0	3	5	0	0	0	Bacteria	Bacillota	Clostridia	Eubacteriales	Clostridiaceae	Clostridium
ASV_1136	0	0	0	0	0	0	0	4	0	0	0	0	0	0	0	0	7	0	0	0	0	0	Bacteria	Unclassified	Unclassified	Unclassified	Unclassified	Unclassified
ASV_1137	0	0	0	0	0	0	0	0	0	0	0	0	0	0	0	0	3	0	0	3	4	1	Bacteria	Synergistota	Synergistia	Synergistales	Dethiosulfovibrionaceae	Dethiosulfovibrio
ASV_1138	0	0	0	0	0	0	0	0	0	0	0	0	0	0	11	0	0	0	0	0	0	0	Bacteria	Pseudomonadota	Alphaproteobacteria	Rhodospirillales	Acetobacteraceae	Unclassified
ASV_1139	0	0	0	0	0	0	0	0	0	0	0	0	0	0	11	0	0	0	0	0	0	0	Bacteria	Bacteroidota	Flavobacteriia	Flavobacteriales	Crocinitomicaceae	Unclassified
ASV_1140	0	0	0	0	0	0	0	0	0	0	0	0	0	0	11	0	0	0	0	0	0	0	Bacteria	Pseudomonadota	Alphaproteobacteria	Hyphomicrobiales	Rhizobiaceae	Unclassified
ASV_1141	0	0	0	0	0	0	0	0	0	0	0	0	0	0	11	0	0	0	0	0	0	0	Bacteria	Bacteroidota	Chitinophagia	Chitinophagales	Chitinophagaceae	Unclassified
ASV_1142	0	0	0	0	0	0	0	0	0	0	0	0	0	0	0	11	0	0	0	0	0	0	Bacteria	Pseudomonadota	Gammaproteobacteria	Enterobacterales	Morganellaceae	Morganella
ASV_1143	0	0	0	0	0	0	0	0	0	0	0	0	0	0	0	0	11	0	0	0	0	0	Bacteria	Actinomycetota	Actinomycetes	Propionibacteriales	Propionibacteriaceae	Propioniciclava
ASV_1144	0	0	0	0	0	0	0	0	0	0	0	0	0	0	0	0	6	2	0	3	0	0	Bacteria	Campylobacterota	Epsilonproteobacteria	Campylobacterales	Sulfurospirillaceae	Sulfurospirillum
ASV_1145	0	0	0	0	0	0	0	0	0	0	0	0	0	0	0	0	6	2	0	3	0	0	Bacteria	Pseudomonadota	Gammaproteobacteria	Pseudomonadales	Pseudomonadaceae	Unclassified
ASV_1146	0	0	0	0	0	0	0	0	0	0	0	0	0	0	0	0	0	0	0	11	0	0	Bacteria	Thermotogota	Thermotogae	Petrotogales	Petrotogaceae	Oceanotoga
ASV_1147	10	0	0	0	0	0	0	0	0	0	0	0	0	0	0	0	0	0	0	0	0	0	Bacteria	Bacillota	Clostridia	Eubacteriales	Oscillospiraceae	Unclassified
ASV_1148	10	0	0	0	0	0	0	0	0	0	0	0	0	0	0	0	0	0	0	0	0	0	Bacteria	Bacteroidota	Unclassified	Unclassified	Unclassified	Unclassified
ASV_1149	10	0	0	0	0	0	0	0	0	0	0	0	0	0	0	0	0	0	0	0	0	0	Bacteria	Bacteroidota	Unclassified	Unclassified	Unclassified	Unclassified
ASV_1150	10	0	0	0	0	0	0	0	0	0	0	0	0	0	0	0	0	0	0	0	0	0	Bacteria	Bacteroidota	Bacteroidia	Bacteroidales	Prevotellaceae	Prevotella
ASV_1151	9	0	0	1	0	0	0	0	0	0	0	0	0	0	0	0	0	0	0	0	0	0	Bacteria	Bacteroidota	Unclassified	Unclassified	Unclassified	Unclassified
ASV_1152	8	0	0	1	1	0	0	0	0	0	0	0	0	0	0	0	0	0	0	0	0	0	Bacteria	Bacteroidota	Bacteroidia	Bacteroidales	Muribaculaceae	Unclassified
ASV_1153	8	0	2	0	0	0	0	0	0	0	0	0	0	0	0	0	0	0	0	0	0	0	Bacteria	Bacteroidota	Bacteroidia	Bacteroidales	Prevotellaceae	Unclassified
ASV_1154	8	0	0	2	0	0	0	0	0	0	0	0	0	0	0	0	0	0	0	0	0	0	Bacteria	Bacteroidota	Unclassified	Unclassified	Unclassified	Unclassified
ASV_1155	8	0	0	2	0	0	0	0	0	0	0	0	0	0	0	0	0	0	0	0	0	0	Bacteria	Bacteroidota	Unclassified	Unclassified	Unclassified	Unclassified
ASV_1156	3	0	0	4	3	0	0	0	0	0	0	0	0	0	0	0	0	0	0	0	0	0	Bacteria	Bacteroidota	Unclassified	Unclassified	Unclassified	Unclassified
ASV_1157	2	3	0	5	0	0	0	0	0	0	0	0	0	0	0	0	0	0	0	0	0	0	Bacteria	Bacillota	Erysipelotrichia	Erysipelotrichales	Erysipelotrichaceae	Unclassified
ASV_1158	1	8	0	0	1	0	0	0	0	0	0	0	0	0	0	0	0	0	0	0	0	0	Bacteria	Unclassified	Unclassified	Unclassified	Unclassified	Unclassified
ASV_1159	1	7	0	0	2	0	0	0	0	0	0	0	0	0	0	0	0	0	0	0	0	0	Bacteria	Unclassified	Unclassified	Unclassified	Unclassified	Unclassified
ASV_1160	1	0	1	1	1	0	3	0	0	0	0	0	0	0	0	0	1	2	0	0	0	0	Bacteria	Actinomycetota	Actinomycetes	Bifidobacteriales	Bifidobacteriaceae	Unclassified
ASV_1161	1	0	0	9	0	0	0	0	0	0	0	0	0	0	0	0	0	0	0	0	0	0	Bacteria	Thermodesulfobacteriota	Desulfobulbia	Desulfobulbales	Desulfobulbaceae	Desulfobulbus
ASV_1162	1	0	0	3	0	0	0	0	0	0	0	0	0	0	0	0	0	0	0	0	0	6	Bacteria	Bacillota	Clostridia	Eubacteriales	Lachnospiraceae	Unclassified
ASV_1163	0	10	0	0	0	0	0	0	0	0	0	0	0	0	0	0	0	0	0	0	0	0	Bacteria	Bacillota	Clostridia	Eubacteriales	Oscillospiraceae	Unclassified
ASV_1164	0	10	0	0	0	0	0	0	0	0	0	0	0	0	0	0	0	0	0	0	0	0	Bacteria	Bacillota	Clostridia	Unclassified	Unclassified	Unclassified
ASV_1165	0	10	0	0	0	0	0	0	0	0	0	0	0	0	0	0	0	0	0	0	0	0	Bacteria	Bacillota	Erysipelotrichia	Erysipelotrichales	Erysipelotrichaceae	Unclassified
ASV_1166	0	4	0	6	0	0	0	0	0	0	0	0	0	0	0	0	0	0	0	0	0	0	Bacteria	Bacillota	Unclassified	Unclassified	Unclassified	Unclassified
ASV_1167	0	1	8	0	1	0	0	0	0	0	0	0	0	0	0	0	0	0	0	0	0	0	Bacteria	Actinomycetota	Coriobacteriia	Coriobacteriales	Atopobiaceae	Unclassified
ASV_1168	0	0	10	0	0	0	0	0	0	0	0	0	0	0	0	0	0	0	0	0	0	0	Bacteria	Unclassified	Unclassified	Unclassified	Unclassified	Unclassified
ASV_1169	0	0	9	0	1	0	0	0	0	0	0	0	0	0	0	0	0	0	0	0	0	0	Bacteria	Bacillota	Clostridia	Eubacteriales	Oscillospiraceae	Ruminococcus
ASV_1170	0	0	8	1	0	0	0	0	0	0	0	0	0	0	1	0	0	0	0	0	0	0	Bacteria	Bacillota	Clostridia	Eubacteriales	Unclassified	Unclassified
ASV_1171	0	0	8	0	1	0	1	0	0	0	0	0	0	0	0	0	0	0	0	0	0	0	Bacteria	Bacillota	Erysipelotrichia	Erysipelotrichales	Unclassified	Unclassified
ASV_1172	0	0	0	2	0	1	0	0	0	0	0	0	0	0	7	0	0	0	0	0	0	0	Bacteria	Bacillota	Negativicutes	Selenomonadales	Selenomonadaceae	Selenomonas
ASV_1173	0	0	0	0	0	10	0	0	0	0	0	0	0	0	0	0	0	0	0	0	0	0	Bacteria	Unclassified	Unclassified	Unclassified	Unclassified	Unclassified
ASV_1174	0	0	0	0	0	0	8	0	1	0	0	0	0	0	0	0	0	0	0	0	0	1	Archaea	Euryarchaeota	Methanobacteria	Methanobacteriales	Methanobacteriaceae	Methanobacterium
ASV_1175	0	0	0	0	0	0	0	3	0	0	0	0	0	0	0	0	0	0	0	1	2	4	Bacteria	Synergistota	Synergistia	Synergistales	Dethiosulfovibrionaceae	Dethiosulfovibrio
ASV_1176	0	0	0	0	0	0	0	3	0	0	0	0	0	0	0	0	0	3	0	0	0	4	Bacteria	Bacillota	Clostridia	Eubacteriales	Clostridiaceae	Clostridium
ASV_1177	0	0	0	0	0	0	0	0	6	0	0	0	0	0	0	0	0	0	0	1	2	1	Bacteria	Pseudomonadota	Gammaproteobacteria	Enterobacterales	Enterobacteriaceae	Unclassified
ASV_1178	0	0	0	0	0	0	0	0	0	0	0	10	0	0	0	0	0	0	0	0	0	0	Bacteria	Pseudomonadota	Alphaproteobacteria	Sphingomonadales	Sphingomonadaceae	Novosphingobium
ASV_1179	0	0	0	0	0	0	0	0	0	0	0	0	0	0	1	0	0	0	0	0	9	0	Bacteria	Actinomycetota	Actinomycetes	Propionibacteriales	Nocardioidaceae	Nocardioides
ASV_1180	0	0	0	0	0	0	0	0	0	0	0	0	0	0	9	0	0	0	0	0	1	0	Bacteria	Pseudomonadota	Betaproteobacteria	Burkholderiales	Alcaligenaceae	Unclassified
ASV_1181	0	0	0	0	0	0	0	0	0	0	0	0	0	0	0	0	0	0	0	0	0	10	Bacteria	Pseudomonadota	Gammaproteobacteria	Enterobacterales	Enterobacteriaceae	Unclassified
ASV_1182	0	0	0	0	0	0	0	0	0	0	0	0	0	0	10	0	0	0	0	0	0	0	Bacteria	Planctomycetota	Phycisphaerae	Phycisphaerales	Phycisphaeraceae	Unclassified
ASV_1183	0	0	0	0	0	0	0	0	0	0	0	0	0	0	10	0	0	0	0	0	0	0	Bacteria	Bacteroidota	Flavobacteriia	Flavobacteriales	Unclassified	Unclassified
ASV_1184	0	0	0	0	0	0	0	0	0	0	0	0	0	0	10	0	0	0	0	0	0	0	Bacteria	Pseudomonadota	Betaproteobacteria	Nitrosomonadales	Methylophilaceae	Unclassified
ASV_1185	0	0	0	0	0	0	0	0	0	0	0	0	0	0	10	0	0	0	0	0	0	0	Bacteria	Bacteroidota	Unclassified	Unclassified	Unclassified	Unclassified
ASV_1186	0	0	0	0	0	0	0	0	0	0	0	0	0	0	10	0	0	0	0	0	0	0	Bacteria	Bacteroidota	Bacteroidia	Bacteroidales	Prevotellaceae	Prevotella
ASV_1187	0	0	0	0	0	0	0	0	0	0	0	0	0	0	10	0	0	0	0	0	0	0	Bacteria	Bacillota	Clostridia	Eubacteriales	Unclassified	Unclassified
ASV_1188	0	0	0	0	0	0	0	0	0	0	0	0	0	0	10	0	0	0	0	0	0	0	Bacteria	Pseudomonadota	Gammaproteobacteria	Unclassified	Unclassified	Unclassified
ASV_1189	0	0	0	0	0	0	0	0	0	0	0	0	0	0	0	10	0	0	0	0	0	0	Bacteria	Unclassified	Unclassified	Unclassified	Unclassified	Unclassified
ASV_1190	0	0	0	0	0	0	0	0	0	0	0	0	0	0	0	10	0	0	0	0	0	0	Bacteria	Bacteroidota	Bacteroidia	Bacteroidales	Muribaculaceae	Unclassified
ASV_1191	0	0	0	0	0	0	0	0	0	0	0	0	0	0	0	0	0	0	10	0	0	0	Bacteria	Bacillota	Clostridia	Eubacteriales	Oscillospiraceae	Ruminococcus
ASV_1192	0	0	0	0	0	0	0	0	0	0	0	0	0	0	0	0	0	0	10	0	0	0	Bacteria	Unclassified	Unclassified	Unclassified	Unclassified	Unclassified
ASV_1193	9	0	0	0	0	0	0	0	0	0	0	0	0	0	0	0	0	0	0	0	0	0	Bacteria	Bacteroidota	Bacteroidia	Bacteroidales	Prevotellaceae	Unclassified
ASV_1194	9	0	0	0	0	0	0	0	0	0	0	0	0	0	0	0	0	0	0	0	0	0	Bacteria	Spirochaetota	Spirochaetia	Spirochaetales	Unclassified	Unclassified
ASV_1195	9	0	0	0	0	0	0	0	0	0	0	0	0	0	0	0	0	0	0	0	0	0	Bacteria	Bacteroidota	Bacteroidia	Bacteroidales	Prevotellaceae	Unclassified
ASV_1196	9	0	0	0	0	0	0	0	0	0	0	0	0	0	0	0	0	0	0	0	0	0	Bacteria	Bacteroidota	Unclassified	Unclassified	Unclassified	Unclassified
ASV_1197	9	0	0	0	0	0	0	0	0	0	0	0	0	0	0	0	0	0	0	0	0	0	Bacteria	Bacillota	Clostridia	Eubacteriales	Unclassified	Unclassified
ASV_1198	9	0	0	0	0	0	0	0	0	0	0	0	0	0	0	0	0	0	0	0	0	0	Bacteria	Unclassified	Unclassified	Unclassified	Unclassified	Unclassified
ASV_1199	9	0	0	0	0	0	0	0	0	0	0	0	0	0	0	0	0	0	0	0	0	0	Bacteria	Bacteroidota	Unclassified	Unclassified	Unclassified	Unclassified
ASV_1200	9	0	0	0	0	0	0	0	0	0	0	0	0	0	0	0	0	0	0	0	0	0	Bacteria	Bacteroidota	Bacteroidia	Bacteroidales	Prevotellaceae	Prevotella
ASV_1201	8	0	0	0	1	0	0	0	0	0	0	0	0	0	0	0	0	0	0	0	0	0	Bacteria	Bacteroidota	Unclassified	Unclassified	Unclassified	Unclassified
ASV_1202	8	0	0	1	0	0	0	0	0	0	0	0	0	0	0	0	0	0	0	0	0	0	Bacteria	Bacteroidota	Unclassified	Unclassified	Unclassified	Unclassified
ASV_1203	8	0	0	1	0	0	0	0	0	0	0	0	0	0	0	0	0	0	0	0	0	0	Bacteria	Bacteroidota	Bacteroidia	Bacteroidales	Muribaculaceae	Unclassified
ASV_1204	8	0	0	1	0	0	0	0	0	0	0	0	0	0	0	0	0	0	0	0	0	0	Bacteria	Unclassified	Unclassified	Unclassified	Unclassified	Unclassified
ASV_1205	7	0	0	0	1	0	0	0	1	0	0	0	0	0	0	0	0	0	0	0	0	0	Bacteria	Bacillota	Clostridia	Eubacteriales	Lachnospiraceae	Unclassified
ASV_1206	7	0	0	0	2	0	0	0	0	0	0	0	0	0	0	0	0	0	0	0	0	0	Bacteria	Unclassified	Unclassified	Unclassified	Unclassified	Unclassified
ASV_1207	6	0	0	3	0	0	0	0	0	0	0	0	0	0	0	0	0	0	0	0	0	0	Bacteria	Bacillota	Unclassified	Unclassified	Unclassified	Unclassified
ASV_1208	5	4	0	0	0	0	0	0	0	0	0	0	0	0	0	0	0	0	0	0	0	0	Bacteria	Bacillota	Clostridia	Eubacteriales	Unclassified	Unclassified
ASV_1209	4	4	0	1	0	0	0	0	0	0	0	0	0	0	0	0	0	0	0	0	0	0	Bacteria	Bacillota	Clostridia	Eubacteriales	Oscillospiraceae	Unclassified
ASV_1210	3	3	0	3	0	0	0	0	0	0	0	0	0	0	0	0	0	0	0	0	0	0	Bacteria	Bacteroidota	Bacteroidia	Bacteroidales	Unclassified	Unclassified
ASV_1211	2	7	0	0	0	0	0	0	0	0	0	0	0	0	0	0	0	0	0	0	0	0	Bacteria	Bacillota	Clostridia	Eubacteriales	Oscillospiraceae	Ruminococcus
ASV_1212	1	0	1	0	2	0	0	0	0	0	0	0	0	0	0	0	1	4	0	0	0	0	Bacteria	Actinomycetota	Actinomycetes	Bifidobacteriales	Bifidobacteriaceae	Unclassified
ASV_1213	0	0	0	0	0	0	4	0	0	3	1	0	0	0	0	0	0	0	0	0	0	1	Bacteria	Pseudomonadota	Gammaproteobacteria	Enterobacterales	Enterobacteriaceae	Unclassified
ASV_1214	0	8	0	1	0	0	0	0	0	0	0	0	0	0	0	0	0	0	0	0	0	0	Bacteria	Unclassified	Unclassified	Unclassified	Unclassified	Unclassified
ASV_1215	0	8	0	0	1	0	0	0	0	0	0	0	0	0	0	0	0	0	0	0	0	0	Bacteria	Bacillota	Clostridia	Eubacteriales	Eubacteriaceae	Eubacterium
ASV_1216	0	7	2	0	0	0	0	0	0	0	0	0	0	0	0	0	0	0	0	0	0	0	Bacteria	Unclassified	Unclassified	Unclassified	Unclassified	Unclassified
ASV_1217	0	4	0	3	2	0	0	0	0	0	0	0	0	0	0	0	0	0	0	0	0	0	Bacteria	Bacillota	Unclassified	Unclassified	Unclassified	Unclassified
ASV_1218	0	1	4	4	0	0	0	0	0	0	0	0	0	0	0	0	0	0	0	0	0	0	Bacteria	Bacillota	Unclassified	Unclassified	Unclassified	Unclassified
ASV_1219	0	0	9	0	0	0	0	0	0	0	0	0	0	0	0	0	0	0	0	0	0	0	Bacteria	Bacillota	Unclassified	Unclassified	Unclassified	Unclassified
ASV_1220	0	0	9	0	0	0	0	0	0	0	0	0	0	0	0	0	0	0	0	0	0	0	Bacteria	Bacillota	Clostridia	Eubacteriales	Lachnospiraceae	Unclassified
ASV_1221	0	0	9	0	0	0	0	0	0	0	0	0	0	0	0	0	0	0	0	0	0	0	Bacteria	Bacillota	Clostridia	Eubacteriales	Lachnospiraceae	Unclassified
ASV_1222	0	0	5	0	0	0	0	0	0	0	0	0	0	0	4	0	0	0	0	0	0	0	Bacteria	Bacillota	Unclassified	Unclassified	Unclassified	Unclassified
ASV_1223	0	0	5	3	1	0	0	0	0	0	0	0	0	0	0	0	0	0	0	0	0	0	Bacteria	Bacillota	Clostridia	Unclassified	Unclassified	Unclassified
ASV_1224	0	0	4	1	4	0	0	0	0	0	0	0	0	0	0	0	0	0	0	0	0	0	Bacteria	Unclassified	Unclassified	Unclassified	Unclassified	Unclassified
ASV_1225	0	0	0	0	9	0	0	0	0	0	0	0	0	0	0	0	0	0	0	0	0	0	Bacteria	Bacillota	Clostridia	Eubacteriales	Unclassified	Unclassified
ASV_1226	0	0	0	0	0	6	0	0	3	0	0	0	0	0	0	0	0	0	0	0	0	0	Bacteria	Bacillota	Negativicutes	Selenomonadales	Selenomonadaceae	Schwartzia
ASV_1227	0	0	0	0	0	2	0	0	0	0	0	0	0	0	0	0	0	6	1	0	0	0	Bacteria	Bacillota	Clostridia	Eubacteriales	Clostridiaceae	Clostridium
ASV_1228	0	0	0	0	0	0	9	0	0	0	0	0	0	0	0	0	0	0	0	0	0	0	Archaea	Euryarchaeota	Methanobacteria	Methanobacteriales	Methanobacteriaceae	Methanobacterium
ASV_1229	0	0	0	0	0	0	0	0	0	0	0	9	0	0	0	0	0	0	0	0	0	0	Bacteria	Bacteroidota	Bacteroidia	Bacteroidales	Tannerellaceae	Parabacteroides
ASV_1230	0	0	0	0	0	0	0	0	0	0	0	0	0	0	0	0	0	0	3	3	1	2	Bacteria	Mycoplasmatota	Unclassified	Mycoplasmoidales	Metamycoplasmataceae	Mycoplasmoides
ASV_1231	0	0	0	0	0	0	0	0	0	0	0	0	0	0	9	0	0	0	0	0	0	0	Bacteria	Unclassified	Unclassified	Unclassified	Unclassified	Unclassified
ASV_1232	0	0	0	0	0	0	0	0	0	0	0	0	0	0	9	0	0	0	0	0	0	0	Bacteria	Bacillota	Erysipelotrichia	Erysipelotrichales	Turicibacteraceae	Turicibacter
ASV_1233	0	0	0	0	0	0	0	0	0	0	0	0	0	0	9	0	0	0	0	0	0	0	Bacteria	Bacteroidota	Cytophagia	Cytophagales	Spirosomaceae	Emticicia
ASV_1234	0	0	0	0	0	0	0	0	0	0	0	0	0	0	9	0	0	0	0	0	0	0	Bacteria	Actinomycetota	Actinomycetes	Micrococcales	Micrococcaceae	Arthrobacter
ASV_1235	0	0	0	0	0	0	0	0	0	0	0	0	0	0	2	0	0	0	7	0	0	0	Bacteria	Pseudomonadota	Alphaproteobacteria	Caulobacterales	Caulobacteraceae	Brevundimonas
ASV_1236	0	0	0	0	0	0	0	0	0	0	0	0	0	0	0	0	9	0	0	0	0	0	Bacteria	Bacillota	Bacilli	Bacillales	Bacillaceae	Unclassified
ASV_1237	0	0	0	0	0	0	0	0	0	0	0	0	0	0	0	0	0	9	0	0	0	0	Bacteria	Pseudomonadota	Gammaproteobacteria	Xanthomonadales	Xanthomonadaceae	Stenotrophomonas
ASV_1238	0	0	0	0	0	0	0	0	0	0	0	0	0	0	0	0	0	9	0	0	0	0	Bacteria	Bacillota	Bacilli	Bacillales	Bacillaceae	Unclassified
ASV_1239	0	0	0	0	0	0	0	0	0	0	0	0	0	0	0	0	0	2	0	7	0	0	Bacteria	Mycoplasmatota	Unclassified	Mycoplasmoidales	Metamycoplasmataceae	Mycoplasmoides
ASV_1240	8	0	0	0	0	0	0	0	0	0	0	0	0	0	0	0	0	0	0	0	0	0	Bacteria	Bacteroidota	Bacteroidia	Bacteroidales	Prevotellaceae	Prevotella
ASV_1241	8	0	0	0	0	0	0	0	0	0	0	0	0	0	0	0	0	0	0	0	0	0	Bacteria	Bacteroidota	Bacteroidia	Bacteroidales	Unclassified	Unclassified
ASV_1242	8	0	0	0	0	0	0	0	0	0	0	0	0	0	0	0	0	0	0	0	0	0	Bacteria	Bacteroidota	Bacteroidia	Bacteroidales	Muribaculaceae	Unclassified
ASV_1243	8	0	0	0	0	0	0	0	0	0	0	0	0	0	0	0	0	0	0	0	0	0	Bacteria	Bacteroidota	Unclassified	Unclassified	Unclassified	Unclassified
ASV_1244	8	0	0	0	0	0	0	0	0	0	0	0	0	0	0	0	0	0	0	0	0	0	Bacteria	Spirochaetota	Spirochaetia	Spirochaetales	Unclassified	Unclassified
ASV_1245	8	0	0	0	0	0	0	0	0	0	0	0	0	0	0	0	0	0	0	0	0	0	Bacteria	Bacillota	Clostridia	Eubacteriales	Lachnospiraceae	Unclassified
ASV_1246	8	0	0	0	0	0	0	0	0	0	0	0	0	0	0	0	0	0	0	0	0	0	Bacteria	Bacteroidota	Unclassified	Unclassified	Unclassified	Unclassified
ASV_1247	6	0	0	2	0	0	0	0	0	0	0	0	0	0	0	0	0	0	0	0	0	0	Bacteria	Bacteroidota	Bacteroidia	Bacteroidales	Unclassified	Unclassified
ASV_1248	6	0	0	2	0	0	0	0	0	0	0	0	0	0	0	0	0	0	0	0	0	0	Bacteria	Bacillota	Erysipelotrichia	Erysipelotrichales	Erysipelotrichaceae	Lactimicrobium
ASV_1249	3	0	0	3	0	0	0	0	0	0	0	0	0	0	2	0	0	0	0	0	0	0	Bacteria	Bacillota	Clostridia	Eubacteriales	Unclassified	Unclassified
ASV_1250	3	0	5	0	0	0	0	0	0	0	0	0	0	0	0	0	0	0	0	0	0	0	Bacteria	Bacteroidota	Bacteroidia	Bacteroidales	Unclassified	Unclassified
ASV_1251	3	0	5	0	0	0	0	0	0	0	0	0	0	0	0	0	0	0	0	0	0	0	Bacteria	Planctomycetota	Planctomycetia	Pirellulales	Unclassified	Unclassified
ASV_1252	2	0	0	6	0	0	0	0	0	0	0	0	0	0	0	0	0	0	0	0	0	0	Bacteria	Bacillota	Clostridia	Eubacteriales	Unclassified	Unclassified
ASV_1253	2	0	0	0	0	0	0	0	6	0	0	0	0	0	0	0	0	0	0	0	0	0	Bacteria	Pseudomonadota	Gammaproteobacteria	Cardiobacteriales	Cardiobacteriaceae	Suttonella
ASV_1254	1	0	3	4	0	0	0	0	0	0	0	0	0	0	0	0	0	0	0	0	0	0	Bacteria	Bacillota	Clostridia	Eubacteriales	Unclassified	Unclassified
ASV_1255	0	0	0	0	0	0	0	0	0	3	0	0	0	0	0	0	0	0	0	2	0	3	Bacteria	Synergistota	Synergistia	Synergistales	Dethiosulfovibrionaceae	Dethiosulfovibrio
ASV_1256	0	0	0	0	0	0	0	1	2	2	0	0	0	0	0	0	1	0	1	0	0	1	Bacteria	Thermotogota	Thermotogae	Kosmotogales	Kosmotogaceae	Mesotoga
ASV_1257	0	0	0	0	0	0	2	0	0	2	0	0	0	0	0	0	0	0	4	0	0	0	Bacteria	Pseudomonadota	Gammaproteobacteria	Enterobacterales	Enterobacteriaceae	Escherichia
ASV_1258	0	0	0	0	0	0	0	1	1	1	0	0	0	1	0	4	0	0	0	0	0	0	Bacteria	Pseudomonadota	Gammaproteobacteria	Enterobacterales	Enterobacteriaceae	Unclassified
ASV_1259	0	0	0	0	0	2	0	0	0	0	2	0	0	1	1	2	0	0	0	0	0	0	Bacteria	Pseudomonadota	Gammaproteobacteria	Enterobacterales	Unclassified	Unclassified
ASV_1260	0	8	0	0	0	0	0	0	0	0	0	0	0	0	0	0	0	0	0	0	0	0	Bacteria	Bacillota	Clostridia	Eubacteriales	Unclassified	Unclassified
ASV_1261	0	7	0	1	0	0	0	0	0	0	0	0	0	0	0	0	0	0	0	0	0	0	Bacteria	Unclassified	Unclassified	Unclassified	Unclassified	Unclassified
ASV_1262	0	6	1	0	1	0	0	0	0	0	0	0	0	0	0	0	0	0	0	0	0	0	Bacteria	Unclassified	Unclassified	Unclassified	Unclassified	Unclassified
ASV_1263	0	1	2	0	5	0	0	0	0	0	0	0	0	0	0	0	0	0	0	0	0	0	Bacteria	Unclassified	Unclassified	Unclassified	Unclassified	Unclassified
ASV_1264	0	1	0	0	0	0	0	0	0	0	0	0	0	0	7	0	0	0	0	0	0	0	Bacteria	Pseudomonadota	Alphaproteobacteria	Sphingomonadales	Erythrobacteraceae	Unclassified
ASV_1265	0	0	0	8	0	0	0	0	0	0	0	0	0	0	0	0	0	0	0	0	0	0	Bacteria	Bacteroidota	Unclassified	Unclassified	Unclassified	Unclassified
ASV_1266	0	0	0	7	1	0	0	0	0	0	0	0	0	0	0	0	0	0	0	0	0	0	Bacteria	Bacillota	Clostridia	Eubacteriales	Oscillospiraceae	Unclassified
ASV_1267	0	0	0	1	0	0	0	7	0	0	0	0	0	0	0	0	0	0	0	0	0	0	Bacteria	Pseudomonadota	Gammaproteobacteria	Pasteurellales	Pasteurellaceae	Unclassified
ASV_1268	0	0	0	1	0	0	0	0	0	0	0	0	0	0	7	0	0	0	0	0	0	0	Bacteria	Pseudomonadota	Alphaproteobacteria	Hyphomicrobiales	Aestuariivirgaceae	Aestuariivirga
ASV_1269	0	0	0	0	6	0	0	0	0	0	0	0	0	0	2	0	0	0	0	0	0	0	Bacteria	Actinomycetota	Actinomycetes	Micrococcales	Micrococcaceae	Rothia
ASV_1270	0	0	0	0	0	4	0	0	0	0	0	0	0	0	0	0	0	3	1	0	0	0	Bacteria	Bacillota	Clostridia	Eubacteriales	Clostridiaceae	Clostridium
ASV_1271	0	0	0	0	0	0	0	6	0	0	0	0	0	0	0	0	0	0	0	0	0	2	Bacteria	Bacillota	Clostridia	Eubacteriales	Clostridiaceae	Clostridium
ASV_1272	0	0	0	0	0	0	0	0	0	0	0	0	0	0	0	0	2	0	0	0	0	6	Bacteria	Unclassified	Unclassified	Unclassified	Unclassified	Unclassified
ASV_1273	0	0	0	0	0	0	0	0	0	0	0	0	0	0	8	0	0	0	0	0	0	0	Bacteria	Pseudomonadota	Gammaproteobacteria	Unclassified	Unclassified	Unclassified
ASV_1274	0	0	0	0	0	0	0	0	0	0	0	0	0	0	8	0	0	0	0	0	0	0	Bacteria	Bacillota	Negativicutes	Acidaminococcales	Acidaminococcaceae	Phascolarctobacterium
ASV_1275	0	0	0	0	0	0	0	0	0	0	0	0	0	0	8	0	0	0	0	0	0	0	Bacteria	Pseudomonadota	Betaproteobacteria	Burkholderiales	Unclassified	Unclassified
ASV_1276	0	0	0	0	0	0	0	0	0	0	0	0	0	0	8	0	0	0	0	0	0	0	Bacteria	Pseudomonadota	Betaproteobacteria	Burkholderiales	Comamonadaceae	Unclassified
ASV_1277	0	0	0	0	0	0	0	0	0	0	0	0	0	0	8	0	0	0	0	0	0	0	Bacteria	Cyanobacteriota	Cyanophyceae	Nostocales	Unclassified	Unclassified
ASV_1278	0	0	0	0	0	0	0	0	0	0	0	0	0	0	8	0	0	0	0	0	0	0	Bacteria	Bacillota	Unclassified	Unclassified	Unclassified	Negativibacillus
ASV_1279	0	0	0	0	0	0	0	0	0	0	0	0	0	0	0	0	0	0	4	4	0	0	Bacteria	Unclassified	Unclassified	Unclassified	Unclassified	Unclassified
ASV_1280	7	0	0	0	0	0	0	0	0	0	0	0	0	0	0	0	0	0	0	0	0	0	Bacteria	Bacillota	Clostridia	Eubacteriales	Unclassified	Unclassified
ASV_1281	7	0	0	0	0	0	0	0	0	0	0	0	0	0	0	0	0	0	0	0	0	0	Bacteria	Bacteroidota	Bacteroidia	Bacteroidales	Prevotellaceae	Prevotella
ASV_1282	7	0	0	0	0	0	0	0	0	0	0	0	0	0	0	0	0	0	0	0	0	0	Bacteria	Bacteroidota	Bacteroidia	Bacteroidales	Muribaculaceae	Unclassified
ASV_1283	7	0	0	0	0	0	0	0	0	0	0	0	0	0	0	0	0	0	0	0	0	0	Bacteria	Bacillota	Clostridia	Eubacteriales	Unclassified	Unclassified
ASV_1284	7	0	0	0	0	0	0	0	0	0	0	0	0	0	0	0	0	0	0	0	0	0	Bacteria	Bacteroidota	Bacteroidia	Bacteroidales	Unclassified	Unclassified
ASV_1285	6	0	0	1	0	0	0	0	0	0	0	0	0	0	0	0	0	0	0	0	0	0	Bacteria	Bacillota	Clostridia	Eubacteriales	Unclassified	Unclassified
ASV_1286	6	0	0	1	0	0	0	0	0	0	0	0	0	0	0	0	0	0	0	0	0	0	Bacteria	Bacteroidota	Unclassified	Unclassified	Unclassified	Unclassified
ASV_1287	6	0	0	1	0	0	0	0	0	0	0	0	0	0	0	0	0	0	0	0	0	0	Bacteria	Bacillota	Clostridia	Eubacteriales	Lachnospiraceae	Unclassified
ASV_1288	5	0	0	0	0	0	0	0	0	0	0	0	0	0	2	0	0	0	0	0	0	0	Bacteria	Bacteroidota	Unclassified	Unclassified	Unclassified	Unclassified
ASV_1289	5	0	0	2	0	0	0	0	0	0	0	0	0	0	0	0	0	0	0	0	0	0	Bacteria	Bacteroidota	Bacteroidia	Bacteroidales	Muribaculaceae	Unclassified
ASV_1290	4	0	0	3	0	0	0	0	0	0	0	0	0	0	0	0	0	0	0	0	0	0	Bacteria	Bacteroidota	Bacteroidia	Bacteroidales	Muribaculaceae	Unclassified
ASV_1291	1	2	2	0	2	0	0	0	0	0	0	0	0	0	0	0	0	0	0	0	0	0	Bacteria	Bacillota	Clostridia	Eubacteriales	Eubacteriales Family XIII. Incertae Sedis	Mogibacterium
ASV_1292	1	5	0	0	1	0	0	0	0	0	0	0	0	0	0	0	0	0	0	0	0	0	Bacteria	Bacillota	Clostridia	Eubacteriales	Unclassified	Unclassified
ASV_1293	0	0	0	0	0	0	0	0	2	5	0	0	0	0	0	0	0	0	0	0	0	0	Bacteria	Actinomycetota	Actinomycetes	Bifidobacteriales	Bifidobacteriaceae	Bifidobacterium
ASV_1294	0	0	0	0	0	0	0	2	0	2	2	0	0	0	0	0	0	0	0	0	1	0	Bacteria	Pseudomonadota	Gammaproteobacteria	Enterobacterales	Enterobacteriaceae	Escherichia
ASV_1295	0	7	0	0	0	0	0	0	0	0	0	0	0	0	0	0	0	0	0	0	0	0	Bacteria	Unclassified	Unclassified	Unclassified	Unclassified	Unclassified
ASV_1296	0	1	2	0	4	0	0	0	0	0	0	0	0	0	0	0	0	0	0	0	0	0	Bacteria	Bacillota	Unclassified	Unclassified	Unclassified	Unclassified
ASV_1297	0	0	7	0	0	0	0	0	0	0	0	0	0	0	0	0	0	0	0	0	0	0	Bacteria	Bacillota	Clostridia	Eubacteriales	Unclassified	Unclassified
ASV_1298	0	0	5	0	2	0	0	0	0	0	0	0	0	0	0	0	0	0	0	0	0	0	Bacteria	Bacillota	Erysipelotrichia	Erysipelotrichales	Erysipelotrichaceae	Holdemania
ASV_1299	0	0	0	7	0	0	0	0	0	0	0	0	0	0	0	0	0	0	0	0	0	0	Bacteria	Bacillota	Clostridia	Eubacteriales	Unclassified	Unclassified
ASV_1300	0	0	0	7	0	0	0	0	0	0	0	0	0	0	0	0	0	0	0	0	0	0	Bacteria	Bacteroidota	Bacteroidia	Bacteroidales	Unclassified	Unclassified
ASV_1301	0	0	0	7	0	0	0	0	0	0	0	0	0	0	0	0	0	0	0	0	0	0	Bacteria	Bacteroidota	Unclassified	Unclassified	Unclassified	Unclassified
ASV_1302	0	0	0	4	3	0	0	0	0	0	0	0	0	0	0	0	0	0	0	0	0	0	Bacteria	Bacteroidota	Unclassified	Unclassified	Unclassified	Unclassified
ASV_1303	0	0	0	4	3	0	0	0	0	0	0	0	0	0	0	0	0	0	0	0	0	0	Bacteria	Planctomycetota	Planctomycetia	Pirellulales	Unclassified	Unclassified
ASV_1304	0	0	0	3	0	0	0	0	4	0	0	0	0	0	0	0	0	0	0	0	0	0	Bacteria	Bacteroidota	Bacteroidia	Bacteroidales	Bacteroidaceae	Unclassified
ASV_1305	0	0	0	0	7	0	0	0	0	0	0	0	0	0	0	0	0	0	0	0	0	0	Bacteria	Bacillota	Clostridia	Eubacteriales	Eubacteriales Family XIII. Incertae Sedis	Lentihominibacter
ASV_1306	0	0	0	0	2	0	0	0	0	0	0	0	0	0	5	0	0	0	0	0	0	0	Bacteria	Actinomycetota	Actinomycetes	Micrococcales	Micrococcaceae	Unclassified
ASV_1307	0	0	0	0	0	5	0	0	0	0	0	0	0	0	0	0	2	0	0	0	0	0	Bacteria	Bacillota	Clostridia	Eubacteriales	Clostridiaceae	Clostridium
ASV_1308	0	0	0	0	0	0	0	0	2	0	0	0	0	0	0	0	0	0	3	0	2	0	Bacteria	Pseudomonadota	Gammaproteobacteria	Enterobacterales	Enterobacteriaceae	Escherichia
ASV_1309	0	0	0	0	0	0	0	0	0	0	0	7	0	0	0	0	0	0	0	0	0	0	Bacteria	Pseudomonadota	Betaproteobacteria	Burkholderiales	Comamonadaceae	Acidovorax
ASV_1310	0	0	0	0	0	0	0	0	0	0	0	7	0	0	0	0	0	0	0	0	0	0	Bacteria	Bacillota	Bacilli	Lactobacillales	Lactobacillaceae	Unclassified
ASV_1311	0	0	0	0	0	0	0	0	0	0	0	7	0	0	0	0	0	0	0	0	0	0	Bacteria	Bacteroidota	Bacteroidia	Bacteroidales	Prevotellaceae	Prevotella
ASV_1312	0	0	0	0	0	0	0	0	0	0	0	7	0	0	0	0	0	0	0	0	0	0	Bacteria	Bacillota	Clostridia	Eubacteriales	Unclassified	Evtepia
ASV_1313	0	0	0	0	0	0	0	0	0	0	0	0	0	0	0	0	0	0	0	0	7	0	Bacteria	Pseudomonadota	Gammaproteobacteria	Enterobacterales	Enterobacteriaceae	Phytobacter
ASV_1314	0	0	0	0	0	0	0	0	0	0	0	0	0	0	0	0	0	0	0	0	0	7	Archaea	Euryarchaeota	Methanomicrobia	Methanosarcinales	Methanosarcinaceae	Methanolobus
ASV_1315	0	0	0	0	0	0	0	0	0	0	0	0	0	0	0	0	0	0	0	0	0	7	Bacteria	Bacillota	Clostridia	Eubacteriales	Unclassified	Unclassified
ASV_1316	0	0	0	0	0	0	0	0	0	0	0	0	0	0	0	0	0	0	0	3	0	4	Bacteria	Pseudomonadota	Gammaproteobacteria	Pseudomonadales	Pseudomonadaceae	Pseudomonas
ASV_1317	0	0	0	0	0	0	0	0	0	0	0	0	0	0	7	0	0	0	0	0	0	0	Bacteria	Cyanobacteriota	Cyanophyceae	Nostocales	Aphanizomenonaceae	Unclassified
ASV_1318	0	0	0	0	0	0	0	0	0	0	0	0	0	0	7	0	0	0	0	0	0	0	Bacteria	Pseudomonadota	Alphaproteobacteria	Rhodobacterales	Paracoccaceae	Unclassified
ASV_1319	0	0	0	0	0	0	0	0	0	0	0	0	0	0	7	0	0	0	0	0	0	0	Bacteria	Bacteroidota	Chitinophagia	Chitinophagales	Chitinophagaceae	Sediminibacterium
ASV_1320	0	0	0	0	0	0	0	0	0	0	0	0	0	0	7	0	0	0	0	0	0	0	Bacteria	Pseudomonadota	Betaproteobacteria	Burkholderiales	Comamonadaceae	Hydrogenophaga
ASV_1321	0	0	0	0	0	0	0	0	0	0	0	0	0	0	7	0	0	0	0	0	0	0	Bacteria	Pseudomonadota	Alphaproteobacteria	Hyphomicrobiales	Hyphomicrobiaceae	Methylothermalis
ASV_1322	0	0	0	0	0	0	0	0	0	0	0	0	0	0	6	0	0	0	1	0	0	0	Bacteria	Pseudomonadota	Alphaproteobacteria	Sphingomonadales	Erythrobacteraceae	Unclassified
ASV_1323	0	0	0	0	0	0	0	0	0	0	0	0	0	0	1	0	0	6	0	0	0	0	Bacteria	Actinomycetota	Actinomycetes	Mycobacteriales	Tsukamurellaceae	Tsukamurella
ASV_1324	0	0	0	0	0	0	0	0	0	0	0	0	0	0	0	0	7	0	0	0	0	0	Bacteria	Bacillota	Bacilli	Bacillales	Bacillaceae	Bacillus
ASV_1325	0	0	0	0	0	0	0	0	0	0	0	0	0	0	0	0	0	2	2	3	0	0	Bacteria	Mycoplasmatota	Unclassified	Mycoplasmoidales	Metamycoplasmataceae	Mycoplasmoides
ASV_1326	6	0	0	0	0	0	0	0	0	0	0	0	0	0	0	0	0	0	0	0	0	0	Bacteria	Bacteroidota	Bacteroidia	Bacteroidales	Prevotellaceae	Prevotella
ASV_1327	6	0	0	0	0	0	0	0	0	0	0	0	0	0	0	0	0	0	0	0	0	0	Bacteria	Bacillota	Clostridia	Eubacteriales	Unclassified	Unclassified
ASV_1328	6	0	0	0	0	0	0	0	0	0	0	0	0	0	0	0	0	0	0	0	0	0	Bacteria	Bacteroidota	Bacteroidia	Bacteroidales	Prevotellaceae	Unclassified
ASV_1329	5	0	0	1	0	0	0	0	0	0	0	0	0	0	0	0	0	0	0	0	0	0	Bacteria	Bacillota	Clostridia	Eubacteriales	Unclassified	Unclassified
ASV_1330	5	0	0	1	0	0	0	0	0	0	0	0	0	0	0	0	0	0	0	0	0	0	Bacteria	Bacillota	Clostridia	Eubacteriales	Unclassified	Unclassified
ASV_1331	4	0	0	2	0	0	0	0	0	0	0	0	0	0	0	0	0	0	0	0	0	0	Bacteria	Bacillota	Clostridia	Eubacteriales	Oscillospiraceae	Unclassified
ASV_1332	4	0	2	0	0	0	0	0	0	0	0	0	0	0	0	0	0	0	0	0	0	0	Bacteria	Bacteroidota	Bacteroidia	Bacteroidales	Prevotellaceae	Prevotella
ASV_1333	4	0	0	2	0	0	0	0	0	0	0	0	0	0	0	0	0	0	0	0	0	0	Bacteria	Bacteroidota	Unclassified	Unclassified	Unclassified	Unclassified
ASV_1334	2	0	4	0	0	0	0	0	0	0	0	0	0	0	0	0	0	0	0	0	0	0	Bacteria	Bacillota	Clostridia	Eubacteriales	Oscillospiraceae	Unclassified
ASV_1335	2	0	0	4	0	0	0	0	0	0	0	0	0	0	0	0	0	0	0	0	0	0	Bacteria	Bacteroidota	Bacteroidia	Bacteroidales	Prevotellaceae	Prevotella
ASV_1336	1	1	0	0	3	0	0	0	0	0	0	0	0	0	1	0	0	0	0	0	0	0	Bacteria	Unclassified	Unclassified	Unclassified	Unclassified	Unclassified
ASV_1337	1	2	0	0	3	0	0	0	0	0	0	0	0	0	0	0	0	0	0	0	0	0	Bacteria	Unclassified	Unclassified	Unclassified	Unclassified	Unclassified
ASV_1338	1	0	0	0	0	0	0	3	2	0	0	0	0	0	0	0	0	0	0	0	0	0	Bacteria	Unclassified	Unclassified	Unclassified	Unclassified	Unclassified
ASV_1339	1	0	0	0	1	0	4	0	0	0	0	0	0	0	0	0	0	0	0	0	0	0	Bacteria	Bacillota	Clostridia	Eubacteriales	Oscillospiraceae	Unclassified
ASV_1340	1	5	0	0	0	0	0	0	0	0	0	0	0	0	0	0	0	0	0	0	0	0	Bacteria	Bacteroidota	Bacteroidia	Bacteroidales	Unclassified	Unclassified
ASV_1341	0	0	0	0	0	0	0	0	0	6	0	0	0	0	0	0	0	0	0	0	0	0	Bacteria	Unclassified	Unclassified	Unclassified	Unclassified	Unclassified
ASV_1342	0	0	0	0	0	0	1	0	0	3	0	0	0	0	0	0	0	0	2	0	0	0	Bacteria	Pseudomonadota	Gammaproteobacteria	Enterobacterales	Enterobacteriaceae	Unclassified
ASV_1343	0	0	0	0	0	1	0	0	1	1	1	0	0	0	0	0	0	0	0	0	0	2	Bacteria	Pseudomonadota	Gammaproteobacteria	Enterobacterales	Enterobacteriaceae	Escherichia
ASV_1344	0	0	0	0	0	0	1	0	0	0	1	0	0	0	0	0	0	0	0	0	0	4	Bacteria	Pseudomonadota	Gammaproteobacteria	Enterobacterales	Enterobacteriaceae	Escherichia
ASV_1345	0	6	0	0	0	0	0	0	0	0	0	0	0	0	0	0	0	0	0	0	0	0	Bacteria	Bacillota	Clostridia	Eubacteriales	Lachnospiraceae	Catonella
ASV_1346	0	5	0	1	0	0	0	0	0	0	0	0	0	0	0	0	0	0	0	0	0	0	Bacteria	Unclassified	Unclassified	Unclassified	Unclassified	Unclassified
ASV_1347	0	3	0	1	2	0	0	0	0	0	0	0	0	0	0	0	0	0	0	0	0	0	Bacteria	Lentisphaerota	Lentisphaeria	Victivallales	Victivallaceae	Victivallis
ASV_1348	0	1	0	2	3	0	0	0	0	0	0	0	0	0	0	0	0	0	0	0	0	0	Bacteria	Unclassified	Unclassified	Unclassified	Unclassified	Unclassified
ASV_1349	0	0	6	0	0	0	0	0	0	0	0	0	0	0	0	0	0	0	0	0	0	0	Bacteria	Bacillota	Clostridia	Eubacteriales	Unclassified	Unclassified
ASV_1350	0	0	6	0	0	0	0	0	0	0	0	0	0	0	0	0	0	0	0	0	0	0	Bacteria	Bacillota	Bacilli	Bacillales	Planococcaceae	Jeotgalibacillus
ASV_1351	0	0	1	4	1	0	0	0	0	0	0	0	0	0	0	0	0	0	0	0	0	0	Bacteria	Bacillota	Clostridia	Eubacteriales	Unclassified	Unclassified
ASV_1352	0	0	0	6	0	0	0	0	0	0	0	0	0	0	0	0	0	0	0	0	0	0	Bacteria	Bacteroidota	Bacteroidia	Bacteroidales	Prevotellaceae	Unclassified
ASV_1353	0	0	0	6	0	0	0	0	0	0	0	0	0	0	0	0	0	0	0	0	0	0	Bacteria	Unclassified	Unclassified	Unclassified	Unclassified	Unclassified
ASV_1354	0	0	0	1	5	0	0	0	0	0	0	0	0	0	0	0	0	0	0	0	0	0	Bacteria	Bacteroidota	Unclassified	Unclassified	Unclassified	Unclassified
ASV_1355	0	0	0	0	0	6	0	0	0	0	0	0	0	0	0	0	0	0	0	0	0	0	Bacteria	Bacillota	Clostridia	Eubacteriales	Clostridiaceae	Clostridium
ASV_1356	0	0	0	0	0	2	3	0	1	0	0	0	0	0	0	0	0	0	0	0	0	0	Bacteria	Pseudomonadota	Gammaproteobacteria	Enterobacterales	Enterobacteriaceae	Unclassified
ASV_1357	0	0	0	0	0	0	4	0	0	0	0	0	0	0	0	0	0	1	0	0	0	1	Bacteria	Bacillota	Clostridia	Eubacteriales	Unclassified	Unclassified
ASV_1358	0	0	0	0	0	0	0	2	0	0	0	0	0	0	0	0	0	0	0	4	0	0	Bacteria	Synergistota	Synergistia	Synergistales	Dethiosulfovibrionaceae	Dethiosulfovibrio
ASV_1359	0	0	0	0	0	0	0	0	6	0	0	0	0	0	0	0	0	0	0	0	0	0	Bacteria	Bacillota	Negativicutes	Selenomonadales	Selenomonadaceae	Selenomonas
ASV_1360	0	0	0	0	0	0	0	0	6	0	0	0	0	0	0	0	0	0	0	0	0	0	Bacteria	Bacteroidota	Bacteroidia	Bacteroidales	Bacteroidaceae	Bacteroides
ASV_1361	0	0	0	0	0	0	0	0	6	0	0	0	0	0	0	0	0	0	0	0	0	0	Bacteria	Bacteroidota	Bacteroidia	Bacteroidales	Bacteroidaceae	Bacteroides
ASV_1362	0	0	0	0	0	0	0	0	0	0	0	0	0	0	0	0	0	0	0	0	6	0	Bacteria	Pseudomonadota	Gammaproteobacteria	Enterobacterales	Enterobacteriaceae	Unclassified
ASV_1363	0	0	0	0	0	0	0	0	0	0	0	0	0	0	0	0	0	0	0	0	0	6	Bacteria	Bacillota	Clostridia	Eubacteriales	Clostridiaceae	Clostridium
ASV_1364	0	0	0	0	0	0	0	0	0	0	0	0	0	0	0	0	0	0	0	0	0	6	Bacteria	Pseudomonadota	Gammaproteobacteria	Enterobacterales	Enterobacteriaceae	Unclassified
ASV_1365	0	0	0	0	0	0	0	0	0	0	0	0	0	0	0	0	0	0	0	0	0	6	Bacteria	Thermotogota	Thermotogae	Petrotogales	Petrotogaceae	Oceanotoga
ASV_1366	0	0	0	0	0	0	0	0	0	0	0	0	0	0	0	0	0	0	0	5	0	1	Bacteria	Mycoplasmatota	Unclassified	Unclassified	Unclassified	Unclassified
ASV_1367	0	0	0	0	0	0	0	0	0	0	0	0	0	0	6	0	0	0	0	0	0	0	Bacteria	Cyanobacteriota	Cyanophyceae	Unclassified	Unclassified	Unclassified
ASV_1368	0	0	0	0	0	0	0	0	0	0	0	0	0	0	6	0	0	0	0	0	0	0	Bacteria	Cyanobacteriota	Cyanophyceae	Unclassified	Unclassified	Unclassified
ASV_1369	0	0	0	0	0	0	0	0	0	0	0	0	0	0	6	0	0	0	0	0	0	0	Bacteria	Pseudomonadota	Gammaproteobacteria	Legionellales	Legionellaceae	Unclassified
ASV_1370	0	0	0	0	0	0	0	0	0	0	0	0	0	0	6	0	0	0	0	0	0	0	Bacteria	Bacteroidota	Unclassified	Unclassified	Unclassified	Unclassified
ASV_1371	0	0	0	0	0	0	0	0	0	0	0	0	0	0	6	0	0	0	0	0	0	0	Bacteria	Unclassified	Unclassified	Unclassified	Unclassified	Unclassified
ASV_1372	0	0	0	0	0	0	0	0	0	0	0	0	0	0	6	0	0	0	0	0	0	0	Bacteria	Bacillota	Clostridia	Eubacteriales	Oscillospiraceae	Unclassified
ASV_1373	0	0	0	0	0	0	0	0	0	0	0	0	0	0	0	0	6	0	0	0	0	0	Bacteria	Unclassified	Unclassified	Unclassified	Unclassified	Unclassified
ASV_1374	0	0	0	0	0	0	0	0	0	0	0	0	0	0	0	0	6	0	0	0	0	0	Bacteria	Bacillota	Unclassified	Unclassified	Unclassified	Unclassified
ASV_1375	0	0	0	0	0	0	0	0	0	0	0	0	0	0	0	0	2	0	1	3	0	0	Bacteria	Bacillota	Clostridia	Eubacteriales	Clostridiaceae	Clostridium
ASV_1376	0	0	0	0	0	0	0	0	0	0	0	0	0	0	0	0	0	0	6	0	0	0	Bacteria	Pseudomonadota	Alphaproteobacteria	Hyphomicrobiales	Phyllobacteriaceae	Mesorhizobium
ASV_1377	0	0	0	0	0	0	0	0	0	0	0	0	0	0	0	0	0	0	0	6	0	0	Bacteria	Thermotogota	Thermotogae	Petrotogales	Petrotogaceae	Oceanotoga
ASV_1378	0	0	0	0	0	0	0	0	0	0	0	0	0	0	0	0	0	0	0	6	0	0	Bacteria	Campylobacterota	Epsilonproteobacteria	Campylobacterales	Sulfurospirillaceae	Sulfurospirillum
ASV_1379	5	0	0	0	0	0	0	0	0	0	0	0	0	0	0	0	0	0	0	0	0	0	Bacteria	Bacteroidota	Unclassified	Unclassified	Unclassified	Unclassified
ASV_1380	5	0	0	0	0	0	0	0	0	0	0	0	0	0	0	0	0	0	0	0	0	0	Bacteria	Bacteroidota	Unclassified	Unclassified	Unclassified	Unclassified
ASV_1381	5	0	0	0	0	0	0	0	0	0	0	0	0	0	0	0	0	0	0	0	0	0	Bacteria	Bacteroidota	Bacteroidia	Bacteroidales	Bacteroidaceae	Unclassified
ASV_1382	5	0	0	0	0	0	0	0	0	0	0	0	0	0	0	0	0	0	0	0	0	0	Bacteria	Bacteroidota	Unclassified	Unclassified	Unclassified	Unclassified
ASV_1383	5	0	0	0	0	0	0	0	0	0	0	0	0	0	0	0	0	0	0	0	0	0	Bacteria	Bacteroidota	Bacteroidia	Bacteroidales	Unclassified	Unclassified
ASV_1384	5	0	0	0	0	0	0	0	0	0	0	0	0	0	0	0	0	0	0	0	0	0	Bacteria	Bacteroidota	Bacteroidia	Bacteroidales	Muribaculaceae	Unclassified
ASV_1385	5	0	0	0	0	0	0	0	0	0	0	0	0	0	0	0	0	0	0	0	0	0	Bacteria	Bacteroidota	Bacteroidia	Bacteroidales	Prevotellaceae	Unclassified
ASV_1386	5	0	0	0	0	0	0	0	0	0	0	0	0	0	0	0	0	0	0	0	0	0	Bacteria	Bacillota	Clostridia	Eubacteriales	Unclassified	Unclassified
ASV_1387	4	0	0	1	0	0	0	0	0	0	0	0	0	0	0	0	0	0	0	0	0	0	Bacteria	Bacillota	Clostridia	Eubacteriales	Unclassified	Unclassified
ASV_1388	3	0	0	2	0	0	0	0	0	0	0	0	0	0	0	0	0	0	0	0	0	0	Bacteria	Unclassified	Unclassified	Unclassified	Unclassified	Unclassified
ASV_1389	3	0	0	0	2	0	0	0	0	0	0	0	0	0	0	0	0	0	0	0	0	0	Bacteria	Unclassified	Unclassified	Unclassified	Unclassified	Unclassified
ASV_1390	2	0	0	3	0	0	0	0	0	0	0	0	0	0	0	0	0	0	0	0	0	0	Bacteria	Unclassified	Unclassified	Unclassified	Unclassified	Unclassified
ASV_1391	1	0	0	4	0	0	0	0	0	0	0	0	0	0	0	0	0	0	0	0	0	0	Bacteria	Bacillota	Clostridia	Eubacteriales	Unclassified	Unclassified
ASV_1392	1	3	0	0	1	0	0	0	0	0	0	0	0	0	0	0	0	0	0	0	0	0	Bacteria	Bacillota	Unclassified	Unclassified	Unclassified	Unclassified
ASV_1393	1	0	0	4	0	0	0	0	0	0	0	0	0	0	0	0	0	0	0	0	0	0	Bacteria	Bacteroidota	Unclassified	Unclassified	Unclassified	Unclassified
ASV_1394	1	0	4	0	0	0	0	0	0	0	0	0	0	0	0	0	0	0	0	0	0	0	Bacteria	Unclassified	Unclassified	Unclassified	Unclassified	Unclassified
ASV_1395	1	4	0	0	0	0	0	0	0	0	0	0	0	0	0	0	0	0	0	0	0	0	Bacteria	Lentisphaerota	Oligosphaeria	Oligosphaerales	Oligosphaeraceae	Oligosphaera
ASV_1396	1	0	0	4	0	0	0	0	0	0	0	0	0	0	0	0	0	0	0	0	0	0	Bacteria	Bacteroidota	Unclassified	Unclassified	Unclassified	Unclassified
ASV_1397	1	0	0	4	0	0	0	0	0	0	0	0	0	0	0	0	0	0	0	0	0	0	Bacteria	Bacillota	Clostridia	Eubacteriales	Oscillospiraceae	Unclassified
ASV_1398	0	0	0	0	0	0	0	0	1	3	0	0	0	0	0	0	0	0	1	0	0	0	Bacteria	Pseudomonadota	Alphaproteobacteria	Hyphomicrobiales	Breoghaniaceae	Breoghania
ASV_1399	0	0	0	0	0	0	1	0	0	2	2	0	0	0	0	0	0	0	0	0	0	0	Bacteria	Pseudomonadota	Gammaproteobacteria	Enterobacterales	Enterobacteriaceae	Escherichia
ASV_1400	0	0	0	0	0	0	0	0	2	1	1	0	0	0	0	0	0	0	0	0	1	0	Bacteria	Pseudomonadota	Gammaproteobacteria	Enterobacterales	Enterobacteriaceae	Unclassified
ASV_1401	0	0	0	0	0	1	0	1	0	0	1	0	0	0	0	0	0	0	0	0	1	1	Bacteria	Pseudomonadota	Gammaproteobacteria	Enterobacterales	Enterobacteriaceae	Escherichia
ASV_1402	0	5	0	0	0	0	0	0	0	0	0	0	0	0	0	0	0	0	0	0	0	0	Bacteria	Bacillota	Clostridia	Eubacteriales	Oscillospiraceae	Unclassified
ASV_1403	0	5	0	0	0	0	0	0	0	0	0	0	0	0	0	0	0	0	0	0	0	0	Bacteria	Bacillota	Clostridia	Unclassified	Unclassified	Unclassified
ASV_1404	0	2	0	1	1	0	0	0	0	0	0	0	0	0	1	0	0	0	0	0	0	0	Bacteria	Unclassified	Unclassified	Unclassified	Unclassified	Unclassified
ASV_1405	0	0	5	0	0	0	0	0	0	0	0	0	0	0	0	0	0	0	0	0	0	0	Bacteria	Bacillota	Unclassified	Unclassified	Unclassified	Unclassified
ASV_1406	0	0	5	0	0	0	0	0	0	0	0	0	0	0	0	0	0	0	0	0	0	0	Bacteria	Bacillota	Clostridia	Eubacteriales	Unclassified	Unclassified
ASV_1407	0	0	0	0	5	0	0	0	0	0	0	0	0	0	0	0	0	0	0	0	0	0	Bacteria	Bacteroidota	Unclassified	Unclassified	Unclassified	Unclassified
ASV_1408	0	0	0	0	5	0	0	0	0	0	0	0	0	0	0	0	0	0	0	0	0	0	Bacteria	Bacillota	Clostridia	Eubacteriales	Unclassified	Unclassified
ASV_1409	0	0	0	0	0	5	0	0	0	0	0	0	0	0	0	0	0	0	0	0	0	0	Bacteria	Pseudomonadota	Gammaproteobacteria	Enterobacterales	Enterobacteriaceae	Unclassified
ASV_1410	0	0	0	0	0	2	0	0	1	0	0	0	0	0	0	1	0	0	1	0	0	0	Bacteria	Pseudomonadota	Gammaproteobacteria	Enterobacterales	Enterobacteriaceae	Escherichia
ASV_1411	0	0	0	0	0	1	0	0	0	0	0	0	0	0	0	0	0	3	1	0	0	0	Bacteria	Bacillota	Clostridia	Eubacteriales	Clostridiaceae	Clostridium
ASV_1412	0	0	0	0	0	0	5	0	0	0	0	0	0	0	0	0	0	0	0	0	0	0	Bacteria	Synergistota	Synergistia	Synergistales	Dethiosulfovibrionaceae	Dethiosulfovibrio
ASV_1413	0	0	0	0	0	0	0	1	0	0	0	0	0	0	0	0	2	0	1	1	0	0	Bacteria	Actinomycetota	Actinomycetes	Propionibacteriales	Propionibacteriaceae	Unclassified
ASV_1414	0	0	0	0	0	0	0	0	5	0	0	0	0	0	0	0	0	0	0	0	0	0	Bacteria	Pseudomonadota	Gammaproteobacteria	Aeromonadales	Succinivibrionaceae	Ruminobacter
ASV_1415	0	0	0	0	0	0	0	0	5	0	0	0	0	0	0	0	0	0	0	0	0	0	Bacteria	Bacillota	Clostridia	Eubacteriales	Oscillospiraceae	Unclassified
ASV_1416	0	0	0	0	0	0	0	0	0	0	0	5	0	0	0	0	0	0	0	0	0	0	Bacteria	Bacillota	Clostridia	Eubacteriales	Unclassified	Unclassified
ASV_1417	0	0	0	0	0	0	0	0	0	0	0	0	0	0	0	0	0	0	0	0	5	0	Bacteria	Synergistota	Synergistia	Synergistales	Dethiosulfovibrionaceae	Dethiosulfovibrio
ASV_1418	0	0	0	0	0	0	0	0	0	0	0	0	0	0	0	0	0	0	0	4	0	1	Bacteria	Unclassified	Unclassified	Unclassified	Unclassified	Unclassified
ASV_1419	0	0	0	0	0	0	0	0	0	0	0	0	0	0	0	0	0	0	0	4	0	1	Bacteria	Unclassified	Unclassified	Unclassified	Unclassified	Unclassified
ASV_1420	0	0	0	0	0	0	0	0	0	0	0	0	0	5	0	0	0	0	0	0	0	0	Bacteria	Unclassified	Unclassified	Unclassified	Unclassified	Unclassified
ASV_1421	0	0	0	0	0	0	0	0	0	0	0	0	0	0	5	0	0	0	0	0	0	0	Bacteria	Pseudomonadota	Gammaproteobacteria	Legionellales	Legionellaceae	Unclassified
ASV_1422	0	0	0	0	0	0	0	0	0	0	0	0	0	0	5	0	0	0	0	0	0	0	Bacteria	Spirochaetota	Spirochaetia	Leptospirales	Leptospiraceae	Leptospira
ASV_1423	0	0	0	0	0	0	0	0	0	0	0	0	0	0	5	0	0	0	0	0	0	0	Bacteria	Unclassified	Unclassified	Unclassified	Unclassified	Unclassified
ASV_1424	0	0	0	0	0	0	0	0	0	0	0	0	0	0	5	0	0	0	0	0	0	0	Bacteria	Pseudomonadota	Gammaproteobacteria	Moraxellales	Moraxellaceae	Psychrobacter
ASV_1425	0	0	0	0	0	0	0	0	0	0	0	0	0	0	5	0	0	0	0	0	0	0	Bacteria	Pseudomonadota	Betaproteobacteria	Burkholderiales	Comamonadaceae	Unclassified
ASV_1426	0	0	0	0	0	0	0	0	0	0	0	0	0	0	5	0	0	0	0	0	0	0	Bacteria	Pseudomonadota	Betaproteobacteria	Unclassified	Unclassified	Unclassified
ASV_1427	0	0	0	0	0	0	0	0	0	0	0	0	0	0	5	0	0	0	0	0	0	0	Bacteria	Bacillota	Bacilli	Bacillales	Bacillales Family X. Incertae Sedis	Thermicanus
ASV_1428	0	0	0	0	0	0	0	0	0	0	0	0	0	0	0	0	0	2	2	1	0	0	Archaea	Euryarchaeota	Methanomicrobia	Methanomicrobiales	Methanocalculaceae	Methanocalculus
ASV_1429	0	0	0	0	0	0	0	0	0	0	0	0	0	0	0	0	0	0	5	0	0	0	Bacteria	Bacillota	Clostridia	Eubacteriales	Clostridiaceae	Clostridium
ASV_1430	0	0	0	0	0	0	0	0	0	0	0	0	0	0	0	0	0	0	0	5	0	0	Archaea	Euryarchaeota	Methanobacteria	Methanobacteriales	Methanobacteriaceae	Methanobacterium
ASV_1431	0	0	0	0	0	0	0	0	0	0	0	0	0	0	0	0	0	0	0	5	0	0	Bacteria	Bacillota	Clostridia	Eubacteriales	Lachnospiraceae	Unclassified
ASV_1432	0	0	0	0	0	0	0	0	0	0	0	0	0	0	0	0	0	0	0	5	0	0	Bacteria	Campylobacterota	Epsilonproteobacteria	Campylobacterales	Sulfurospirillaceae	Sulfurospirillum
ASV_1433	0	0	0	0	0	0	0	0	0	0	0	0	0	0	0	0	0	0	0	5	0	0	Bacteria	Mycoplasmatota	Unclassified	Unclassified	Unclassified	Unclassified
ASV_1434	0	0	0	0	0	0	0	0	0	0	0	0	0	0	0	0	0	0	0	5	0	0	Bacteria	Unclassified	Unclassified	Unclassified	Unclassified	Unclassified
ASV_1435	4	0	0	0	0	0	0	0	0	0	0	0	0	0	0	0	0	0	0	0	0	0	Bacteria	Bacteroidota	Unclassified	Unclassified	Unclassified	Unclassified
ASV_1436	4	0	0	0	0	0	0	0	0	0	0	0	0	0	0	0	0	0	0	0	0	0	Bacteria	Bacteroidota	Bacteroidia	Bacteroidales	Unclassified	Unclassified
ASV_1437	4	0	0	0	0	0	0	0	0	0	0	0	0	0	0	0	0	0	0	0	0	0	Bacteria	Unclassified	Unclassified	Unclassified	Unclassified	Unclassified
ASV_1438	4	0	0	0	0	0	0	0	0	0	0	0	0	0	0	0	0	0	0	0	0	0	Bacteria	Bacillota	Clostridia	Eubacteriales	Lachnospiraceae	Unclassified
ASV_1439	3	0	0	1	0	0	0	0	0	0	0	0	0	0	0	0	0	0	0	0	0	0	Bacteria	Bacteroidota	Bacteroidia	Bacteroidales	Prevotellaceae	Unclassified
ASV_1440	2	0	0	0	0	0	0	0	2	0	0	0	0	0	0	0	0	0	0	0	0	0	Bacteria	Bacteroidota	Unclassified	Unclassified	Unclassified	Unclassified
ASV_1441	2	0	0	2	0	0	0	0	0	0	0	0	0	0	0	0	0	0	0	0	0	0	Bacteria	Bacteroidota	Unclassified	Unclassified	Unclassified	Unclassified
ASV_1442	2	2	0	0	0	0	0	0	0	0	0	0	0	0	0	0	0	0	0	0	0	0	Bacteria	Unclassified	Unclassified	Unclassified	Unclassified	Unclassified
ASV_1443	1	0	0	0	0	0	0	3	0	0	0	0	0	0	0	0	0	0	0	0	0	0	Bacteria	Bacillota	Negativicutes	Acidaminococcales	Acidaminococcaceae	Succiniclasticum
ASV_1444	1	0	0	3	0	0	0	0	0	0	0	0	0	0	0	0	0	0	0	0	0	0	Bacteria	Bacteroidota	Bacteroidia	Bacteroidales	Prevotellaceae	Unclassified
ASV_1445	1	0	0	3	0	0	0	0	0	0	0	0	0	0	0	0	0	0	0	0	0	0	Bacteria	Spirochaetota	Spirochaetia	Spirochaetales	Unclassified	Unclassified
ASV_1446	1	0	0	0	3	0	0	0	0	0	0	0	0	0	0	0	0	0	0	0	0	0	Bacteria	Unclassified	Unclassified	Unclassified	Unclassified	Unclassified
ASV_1447	1	0	0	3	0	0	0	0	0	0	0	0	0	0	0	0	0	0	0	0	0	0	Bacteria	Bacillota	Clostridia	Eubacteriales	Unclassified	Unclassified
ASV_1448	0	0	0	0	0	0	0	0	0	4	0	0	0	0	0	0	0	0	0	0	0	0	Bacteria	Campylobacterota	Epsilonproteobacteria	Campylobacterales	Sulfurospirillaceae	Sulfurospirillum
ASV_1449	0	0	0	0	0	0	0	0	0	0	1	0	0	0	0	0	0	0	0	0	1	2	Bacteria	Pseudomonadota	Gammaproteobacteria	Enterobacterales	Enterobacteriaceae	Escherichia
ASV_1450	0	4	0	0	0	0	0	0	0	0	0	0	0	0	0	0	0	0	0	0	0	0	Bacteria	Bacillota	Clostridia	Eubacteriales	Unclassified	Unclassified
ASV_1451	0	3	0	1	0	0	0	0	0	0	0	0	0	0	0	0	0	0	0	0	0	0	Bacteria	Bacillota	Clostridia	Eubacteriales	Lachnospiraceae	Unclassified
ASV_1452	0	2	0	2	0	0	0	0	0	0	0	0	0	0	0	0	0	0	0	0	0	0	Archaea	Candidatus Thermoplasmatota	Thermoplasmata	Unclassified	Unclassified	Unclassified
ASV_1453	0	0	4	0	0	0	0	0	0	0	0	0	0	0	0	0	0	0	0	0	0	0	Bacteria	Unclassified	Unclassified	Unclassified	Unclassified	Unclassified
ASV_1454	0	0	3	0	1	0	0	0	0	0	0	0	0	0	0	0	0	0	0	0	0	0	Bacteria	Unclassified	Unclassified	Unclassified	Unclassified	Unclassified
ASV_1455	0	0	0	2	2	0	0	0	0	0	0	0	0	0	0	0	0	0	0	0	0	0	Bacteria	Bacteroidota	Bacteroidia	Bacteroidales	Prevotellaceae	Unclassified
ASV_1456	0	0	0	2	0	0	0	0	2	0	0	0	0	0	0	0	0	0	0	0	0	0	Bacteria	Bacteroidota	Unclassified	Unclassified	Unclassified	Unclassified
ASV_1457	0	0	0	1	0	0	3	0	0	0	0	0	0	0	0	0	0	0	0	0	0	0	Bacteria	Unclassified	Unclassified	Unclassified	Unclassified	Unclassified
ASV_1458	0	0	0	1	1	0	0	0	0	0	0	0	0	0	2	0	0	0	0	0	0	0	Bacteria	Unclassified	Unclassified	Unclassified	Unclassified	Unclassified
ASV_1459	0	0	0	0	4	0	0	0	0	0	0	0	0	0	0	0	0	0	0	0	0	0	Bacteria	Bacillota	Clostridia	Eubacteriales	Christensenellaceae	Guopingia
ASV_1460	0	0	0	0	2	0	0	0	2	0	0	0	0	0	0	0	0	0	0	0	0	0	Bacteria	Bacteroidota	Bacteroidia	Bacteroidales	Porphyromonadaceae	Porphyromonas
ASV_1461	0	0	0	0	0	4	0	0	0	0	0	0	0	0	0	0	0	0	0	0	0	0	Bacteria	Bacillota	Clostridia	Eubacteriales	Clostridiaceae	Clostridium
ASV_1462	0	0	0	0	0	4	0	0	0	0	0	0	0	0	0	0	0	0	0	0	0	0	Bacteria	Pseudomonadota	Gammaproteobacteria	Enterobacterales	Enterobacteriaceae	Unclassified
ASV_1463	0	0	0	0	0	4	0	0	0	0	0	0	0	0	0	0	0	0	0	0	0	0	Bacteria	Unclassified	Unclassified	Unclassified	Unclassified	Unclassified
ASV_1464	0	0	0	0	0	0	4	0	0	0	0	0	0	0	0	0	0	0	0	0	0	0	Archaea	Euryarchaeota	Methanobacteria	Methanobacteriales	Methanobacteriaceae	Methanobacterium
ASV_1465	0	0	0	0	0	0	0	0	4	0	0	0	0	0	0	0	0	0	0	0	0	0	Bacteria	Unclassified	Unclassified	Unclassified	Unclassified	Unclassified
ASV_1466	0	0	0	0	0	0	0	0	4	0	0	0	0	0	0	0	0	0	0	0	0	0	Bacteria	Campylobacterota	Epsilonproteobacteria	Campylobacterales	Sulfurospirillaceae	Sulfurospirillum
ASV_1467	0	0	0	0	0	0	0	0	4	0	0	0	0	0	0	0	0	0	0	0	0	0	Bacteria	Unclassified	Unclassified	Unclassified	Unclassified	Unclassified
ASV_1468	0	0	0	0	0	0	0	0	0	0	0	0	0	0	0	0	0	0	0	0	4	0	Bacteria	Synergistota	Unclassified	Unclassified	Unclassified	Unclassified
ASV_1469	0	0	0	0	0	0	0	0	0	0	0	0	0	0	0	0	0	0	1	0	3	0	Bacteria	Pseudomonadota	Gammaproteobacteria	Pseudomonadales	Pseudomonadaceae	Pseudomonas
ASV_1470	0	0	0	0	0	0	0	0	0	0	0	0	0	0	0	0	0	0	0	0	0	4	Bacteria	Pseudomonadota	Gammaproteobacteria	Pseudomonadales	Pseudomonadaceae	Pseudomonas
ASV_1471	0	0	0	0	0	0	0	0	0	0	0	0	0	0	0	0	0	0	0	0	0	4	Bacteria	Campylobacterota	Epsilonproteobacteria	Campylobacterales	Sulfurospirillaceae	Sulfurospirillum
ASV_1472	0	0	0	0	0	0	0	0	0	0	0	0	0	0	0	0	0	0	0	0	0	4	Bacteria	Pseudomonadota	Gammaproteobacteria	Enterobacterales	Enterobacteriaceae	Escherichia
ASV_1473	0	0	0	0	0	0	0	0	0	0	0	0	0	0	0	0	0	0	0	0	0	4	Bacteria	Pseudomonadota	Gammaproteobacteria	Enterobacterales	Enterobacteriaceae	Escherichia
ASV_1474	0	0	0	0	0	0	0	0	0	0	0	0	0	0	0	0	0	0	0	0	0	4	Bacteria	Pseudomonadota	Gammaproteobacteria	Enterobacterales	Enterobacteriaceae	Unclassified
ASV_1475	0	0	0	0	0	0	0	0	0	0	0	0	0	0	0	0	0	0	0	0	0	4	Bacteria	Pseudomonadota	Gammaproteobacteria	Pseudomonadales	Pseudomonadaceae	Pseudomonas
ASV_1476	0	0	0	0	0	0	0	0	0	0	0	0	0	0	0	0	0	0	0	0	0	4	Bacteria	Unclassified	Unclassified	Unclassified	Unclassified	Unclassified
ASV_1477	0	0	0	0	0	0	0	0	0	0	0	0	0	0	0	0	0	0	0	0	0	4	Bacteria	Unclassified	Unclassified	Unclassified	Unclassified	Unclassified
ASV_1478	0	0	0	0	0	0	0	0	0	0	0	0	0	0	0	0	0	0	0	1	0	3	Bacteria	Campylobacterota	Epsilonproteobacteria	Campylobacterales	Sulfurospirillaceae	Sulfurospirillum
ASV_1479	0	0	0	0	0	0	0	0	0	0	0	0	0	0	0	0	2	0	0	0	0	2	Bacteria	Pseudomonadota	Gammaproteobacteria	Enterobacterales	Enterobacteriaceae	Escherichia
ASV_1480	0	0	0	0	0	0	0	0	0	0	0	0	4	0	0	0	0	0	0	0	0	0	Bacteria	Bacteroidota	Unclassified	Unclassified	Unclassified	Unclassified
ASV_1481	0	0	0	0	0	0	0	0	0	0	0	0	0	0	4	0	0	0	0	0	0	0	Bacteria	Bacillota	Bacilli	Bacillales	Bacillaceae	Unclassified
ASV_1482	0	0	0	0	0	0	0	0	0	0	0	0	0	0	4	0	0	0	0	0	0	0	Bacteria	Pseudomonadota	Alphaproteobacteria	Rhodospirillales	Geminicoccaceae	Arboricoccus
ASV_1483	0	0	0	0	0	0	0	0	0	0	0	0	0	0	4	0	0	0	0	0	0	0	Bacteria	Bacteroidota	Bacteroidia	Bacteroidales	Muribaculaceae	Unclassified
ASV_1484	0	0	0	0	0	0	0	0	0	0	0	0	0	0	4	0	0	0	0	0	0	0	Bacteria	Planctomycetota	Phycisphaerae	Phycisphaerales	Phycisphaeraceae	Algisphaera
ASV_1485	0	0	0	0	0	0	0	0	0	0	0	0	0	0	4	0	0	0	0	0	0	0	Bacteria	Bacillota	Bacilli	Bacillales	Bacillaceae	Geobacillus
ASV_1486	0	0	0	0	0	0	0	0	0	0	0	0	0	0	4	0	0	0	0	0	0	0	Bacteria	Bacteroidota	Bacteroidia	Bacteroidales	Tannerellaceae	Parabacteroides
ASV_1487	0	0	0	0	0	0	0	0	0	0	0	0	0	0	4	0	0	0	0	0	0	0	Bacteria	Unclassified	Unclassified	Unclassified	Unclassified	Unclassified
ASV_1488	0	0	0	0	0	0	0	0	0	0	0	0	0	0	4	0	0	0	0	0	0	0	Bacteria	Unclassified	Unclassified	Unclassified	Unclassified	Unclassified
ASV_1489	0	0	0	0	0	0	0	0	0	0	0	0	0	0	4	0	0	0	0	0	0	0	Bacteria	Pseudomonadota	Betaproteobacteria	Neisseriales	Chromobacteriaceae	Vogesella
ASV_1490	0	0	0	0	0	0	0	0	0	0	0	0	0	0	4	0	0	0	0	0	0	0	Bacteria	Pseudomonadota	Gammaproteobacteria	Unclassified	Unclassified	Unclassified
ASV_1491	0	0	0	0	0	0	0	0	0	0	0	0	0	0	4	0	0	0	0	0	0	0	Bacteria	Unclassified	Unclassified	Unclassified	Unclassified	Unclassified
ASV_1492	0	0	0	0	0	0	0	0	0	0	0	0	0	0	4	0	0	0	0	0	0	0	Bacteria	Unclassified	Unclassified	Unclassified	Unclassified	Unclassified
ASV_1493	0	0	0	0	0	0	0	0	0	0	0	0	0	0	4	0	0	0	0	0	0	0	Bacteria	Thermodesulfobacteriota	Desulfovibrionia	Desulfovibrionales	Desulfovibrionaceae	Fundidesulfovibrio
ASV_1494	0	0	0	0	0	0	0	0	0	0	0	0	0	0	4	0	0	0	0	0	0	0	Bacteria	Pseudomonadota	Betaproteobacteria	Burkholderiales	Comamonadaceae	Hydrogenophaga
ASV_1495	0	0	0	0	0	0	0	0	0	0	0	0	0	0	4	0	0	0	0	0	0	0	Bacteria	Unclassified	Unclassified	Unclassified	Unclassified	Unclassified
ASV_1496	0	0	0	0	0	0	0	0	0	0	0	0	0	0	0	0	4	0	0	0	0	0	Bacteria	Pseudomonadota	Gammaproteobacteria	Enterobacterales	Enterobacteriaceae	Unclassified
ASV_1497	0	0	0	0	0	0	0	0	0	0	0	0	0	0	0	0	4	0	0	0	0	0	Bacteria	Bacillota	Unclassified	Unclassified	Unclassified	Unclassified
ASV_1498	0	0	0	0	0	0	0	0	0	0	0	0	0	0	0	0	4	0	0	0	0	0	Bacteria	Pseudomonadota	Gammaproteobacteria	Enterobacterales	Enterobacteriaceae	Escherichia
ASV_1499	0	0	0	0	0	0	0	0	0	0	0	0	0	0	0	0	0	4	0	0	0	0	Bacteria	Unclassified	Unclassified	Unclassified	Unclassified	Unclassified
ASV_1500	0	0	0	0	0	0	0	0	0	0	0	0	0	0	0	0	0	4	0	0	0	0	Bacteria	Campylobacterota	Epsilonproteobacteria	Campylobacterales	Campylobacteraceae	Campylobacter
ASV_1501	0	0	0	0	0	0	0	0	0	0	0	0	0	0	0	0	0	0	4	0	0	0	Bacteria	Pseudomonadota	Gammaproteobacteria	Enterobacterales	Enterobacteriaceae	Unclassified
ASV_1502	0	0	0	0	0	0	0	0	0	0	0	0	0	0	0	0	0	0	4	0	0	0	Bacteria	Bacillota	Clostridia	Eubacteriales	Clostridiaceae	Clostridium
ASV_1503	0	0	0	0	0	0	0	0	0	0	0	0	0	0	0	0	0	0	4	0	0	0	Bacteria	Unclassified	Unclassified	Unclassified	Unclassified	Unclassified
ASV_1504	0	0	0	0	0	0	0	0	0	0	0	0	0	0	0	0	0	0	4	0	0	0	Bacteria	Unclassified	Unclassified	Unclassified	Unclassified	Unclassified
ASV_1505	0	0	0	0	0	0	0	0	0	0	0	0	0	0	0	0	0	0	4	0	0	0	Bacteria	Bacillota	Bacilli	Bacillales	Bacillaceae	Unclassified
ASV_1506	0	0	0	0	0	0	0	0	0	0	0	0	0	0	0	0	0	0	4	0	0	0	Bacteria	Unclassified	Unclassified	Unclassified	Unclassified	Unclassified
ASV_1507	0	0	0	0	0	0	0	0	0	0	0	0	0	0	0	0	0	0	4	0	0	0	Bacteria	Bacillota	Clostridia	Eubacteriales	Clostridiaceae	Clostridium
ASV_1508	0	0	0	0	0	0	0	0	0	0	0	0	0	0	0	0	0	0	0	4	0	0	Bacteria	Bacillota	Bacilli	Bacillales	Bacillaceae	Unclassified
ASV_1509	0	0	0	0	0	0	0	0	0	0	0	0	0	0	0	0	0	0	0	4	0	0	Bacteria	Bacillota	Bacilli	Bacillales	Bacillaceae	Unclassified
ASV_1510	0	0	0	0	0	0	0	0	0	0	0	0	0	0	0	0	0	0	0	4	0	0	Bacteria	Mycoplasmatota	Unclassified	Mycoplasmoidales	Metamycoplasmataceae	Mycoplasmoides
ASV_1511	0	0	0	0	0	0	0	0	0	0	0	0	0	0	0	0	0	0	0	4	0	0	Bacteria	Thermotogota	Thermotogae	Petrotogales	Petrotogaceae	Oceanotoga
ASV_1512	0	0	0	0	0	0	0	0	0	0	0	0	0	0	0	0	0	0	0	4	0	0	Bacteria	Thermotogota	Thermotogae	Petrotogales	Petrotogaceae	Oceanotoga
ASV_1513	0	0	0	0	0	0	0	0	0	0	0	0	0	0	0	0	0	0	0	4	0	0	Bacteria	Pseudomonadota	Gammaproteobacteria	Pseudomonadales	Pseudomonadaceae	Pseudomonas
ASV_1514	0	0	0	0	0	0	0	0	0	0	0	0	0	0	0	0	0	0	0	4	0	0	Bacteria	Mycoplasmatota	Unclassified	Unclassified	Unclassified	Unclassified
ASV_1515	0	0	0	0	0	0	0	0	0	0	0	0	0	0	0	0	0	0	0	4	0	0	Bacteria	Campylobacterota	Epsilonproteobacteria	Campylobacterales	Sulfurospirillaceae	Sulfurospirillum
ASV_1516	0	0	0	0	0	0	0	0	0	0	0	0	0	0	0	0	0	0	0	4	0	0	Bacteria	Mycoplasmatota	Unclassified	Unclassified	Unclassified	Unclassified
ASV_1517	0	0	0	0	0	0	0	0	0	0	0	0	0	0	0	0	0	0	0	4	0	0	Bacteria	Pseudomonadota	Gammaproteobacteria	Enterobacterales	Enterobacteriaceae	Unclassified
ASV_1518	0	0	0	0	0	0	0	0	0	0	0	0	0	0	0	0	0	0	0	4	0	0	Bacteria	Thermotogota	Thermotogae	Petrotogales	Petrotogaceae	Oceanotoga
ASV_1519	0	0	0	0	0	0	0	0	0	0	0	0	0	0	0	0	0	0	0	4	0	0	Bacteria	Unclassified	Unclassified	Unclassified	Unclassified	Unclassified
ASV_1520	0	0	0	0	0	0	0	0	0	0	0	0	0	0	0	0	0	0	0	4	0	0	Archaea	Euryarchaeota	Methanobacteria	Methanobacteriales	Methanobacteriaceae	Methanobacterium
ASV_1521	0	0	0	0	0	0	0	0	0	0	0	0	0	0	0	0	0	0	0	4	0	0	Bacteria	Synergistota	Synergistia	Synergistales	Unclassified	Unclassified
ASV_1522	0	0	0	0	0	0	0	0	0	0	0	0	0	0	0	0	0	0	0	4	0	0	Bacteria	Bacillota	Bacilli	Bacillales	Bacillaceae	Tepidibacillus
ASV_1523	3	0	0	0	0	0	0	0	0	0	0	0	0	0	0	0	0	0	0	0	0	0	Bacteria	Spirochaetota	Spirochaetia	Spirochaetales	Treponemataceae	Treponema
ASV_1524	3	0	0	0	0	0	0	0	0	0	0	0	0	0	0	0	0	0	0	0	0	0	Bacteria	Unclassified	Unclassified	Unclassified	Unclassified	Unclassified
ASV_1525	2	0	0	1	0	0	0	0	0	0	0	0	0	0	0	0	0	0	0	0	0	0	Bacteria	Bacillota	Erysipelotrichia	Erysipelotrichales	Unclassified	Unclassified
ASV_1526	2	0	0	1	0	0	0	0	0	0	0	0	0	0	0	0	0	0	0	0	0	0	Bacteria	Bacteroidota	Bacteroidia	Bacteroidales	Prevotellaceae	Unclassified
ASV_1527	2	0	0	1	0	0	0	0	0	0	0	0	0	0	0	0	0	0	0	0	0	0	Bacteria	Bacillota	Clostridia	Eubacteriales	Unclassified	Unclassified
ASV_1528	1	0	0	0	0	0	0	2	0	0	0	0	0	0	0	0	0	0	0	0	0	0	Bacteria	Bacillota	Unclassified	Unclassified	Unclassified	Unclassified
ASV_1529	0	0	0	0	0	0	0	0	0	3	0	0	0	0	0	0	0	0	0	0	0	0	Bacteria	Synergistota	Synergistia	Synergistales	Aminobacteriaceae	Aminivibrio
ASV_1530	0	0	0	0	0	0	0	0	0	3	0	0	0	0	0	0	0	0	0	0	0	0	Bacteria	Pseudomonadota	Gammaproteobacteria	Enterobacterales	Enterobacteriaceae	Escherichia
ASV_1531	0	0	0	0	0	0	0	0	0	3	0	0	0	0	0	0	0	0	0	0	0	0	Bacteria	Campylobacterota	Epsilonproteobacteria	Campylobacterales	Sulfurospirillaceae	Sulfurospirillum
ASV_1532	0	0	0	0	0	0	0	0	0	3	0	0	0	0	0	0	0	0	0	0	0	0	Bacteria	Bacillota	Clostridia	Eubacteriales	Lachnospiraceae	Lachnospira
ASV_1533	0	0	0	0	0	0	0	0	0	3	0	0	0	0	0	0	0	0	0	0	0	0	Bacteria	Bacteroidota	Unclassified	Unclassified	Unclassified	Unclassified
ASV_1534	0	0	0	0	0	0	0	0	0	0	3	0	0	0	0	0	0	0	0	0	0	0	Bacteria	Pseudomonadota	Gammaproteobacteria	Enterobacterales	Enterobacteriaceae	Escherichia
ASV_1535	0	0	0	0	0	0	0	0	1	0	2	0	0	0	0	0	0	0	0	0	0	0	Bacteria	Unclassified	Unclassified	Unclassified	Unclassified	Unclassified
ASV_1536	0	3	0	0	0	0	0	0	0	0	0	0	0	0	0	0	0	0	0	0	0	0	Bacteria	Bacillota	Erysipelotrichia	Erysipelotrichales	Unclassified	Unclassified
ASV_1537	0	3	0	0	0	0	0	0	0	0	0	0	0	0	0	0	0	0	0	0	0	0	Bacteria	Actinomycetota	Coriobacteriia	Coriobacteriales	Unclassified	Unclassified
ASV_1538	0	3	0	0	0	0	0	0	0	0	0	0	0	0	0	0	0	0	0	0	0	0	Bacteria	Bacillota	Clostridia	Eubacteriales	Unclassified	Unclassified
ASV_1539	0	0	3	0	0	0	0	0	0	0	0	0	0	0	0	0	0	0	0	0	0	0	Bacteria	Bacillota	Unclassified	Unclassified	Unclassified	Unclassified
ASV_1540	0	0	0	3	0	0	0	0	0	0	0	0	0	0	0	0	0	0	0	0	0	0	Bacteria	Bacteroidota	Unclassified	Unclassified	Unclassified	Unclassified
ASV_1541	0	0	0	3	0	0	0	0	0	0	0	0	0	0	0	0	0	0	0	0	0	0	Bacteria	Unclassified	Unclassified	Unclassified	Unclassified	Unclassified
ASV_1542	0	0	0	2	1	0	0	0	0	0	0	0	0	0	0	0	0	0	0	0	0	0	Bacteria	Bacillota	Clostridia	Eubacteriales	Eubacteriales Family XIII. Incertae Sedis	Unclassified
ASV_1543	0	0	0	1	2	0	0	0	0	0	0	0	0	0	0	0	0	0	0	0	0	0	Bacteria	Unclassified	Unclassified	Unclassified	Unclassified	Unclassified
ASV_1544	0	0	0	0	0	3	0	0	0	0	0	0	0	0	0	0	0	0	0	0	0	0	Bacteria	Pseudomonadota	Gammaproteobacteria	Enterobacterales	Enterobacteriaceae	Escherichia
ASV_1545	0	0	0	0	0	3	0	0	0	0	0	0	0	0	0	0	0	0	0	0	0	0	Bacteria	Pseudomonadota	Gammaproteobacteria	Enterobacterales	Enterobacteriaceae	Unclassified
ASV_1546	0	0	0	0	0	3	0	0	0	0	0	0	0	0	0	0	0	0	0	0	0	0	Bacteria	Bacillota	Clostridia	Eubacteriales	Peptostreptococcaceae	Unclassified
ASV_1547	0	0	0	0	0	3	0	0	0	0	0	0	0	0	0	0	0	0	0	0	0	0	Bacteria	Bacillota	Clostridia	Eubacteriales	Clostridiaceae	Clostridium
ASV_1548	0	0	0	0	0	3	0	0	0	0	0	0	0	0	0	0	0	0	0	0	0	0	Bacteria	Bacillota	Clostridia	Eubacteriales	Clostridiaceae	Clostridium
ASV_1549	0	0	0	0	0	3	0	0	0	0	0	0	0	0	0	0	0	0	0	0	0	0	Bacteria	Bacillota	Clostridia	Eubacteriales	Clostridiaceae	Clostridium
ASV_1550	0	0	0	0	0	0	3	0	0	0	0	0	0	0	0	0	0	0	0	0	0	0	Archaea	Euryarchaeota	Methanobacteria	Methanobacteriales	Methanobacteriaceae	Methanobacterium
ASV_1551	0	0	0	0	0	0	3	0	0	0	0	0	0	0	0	0	0	0	0	0	0	0	Bacteria	Thermodesulfobacteriota	Desulfovibrionia	Desulfovibrionales	Desulfovibrionaceae	Desulfocurvus
ASV_1552	0	0	0	0	0	0	3	0	0	0	0	0	0	0	0	0	0	0	0	0	0	0	Bacteria	Bacillota	Bacilli	Bacillales	Bacillaceae	Bacillus
ASV_1553	0	0	0	0	0	0	3	0	0	0	0	0	0	0	0	0	0	0	0	0	0	0	Archaea	Euryarchaeota	Methanobacteria	Methanobacteriales	Methanobacteriaceae	Methanobacterium
ASV_1554	0	0	0	0	0	0	3	0	0	0	0	0	0	0	0	0	0	0	0	0	0	0	Bacteria	Bacillota	Clostridia	Eubacteriales	Clostridiaceae	Clostridium
ASV_1555	0	0	0	0	0	0	3	0	0	0	0	0	0	0	0	0	0	0	0	0	0	0	Archaea	Euryarchaeota	Methanobacteria	Methanobacteriales	Methanobacteriaceae	Methanobacterium
ASV_1556	0	0	0	0	0	0	3	0	0	0	0	0	0	0	0	0	0	0	0	0	0	0	Bacteria	Bacillota	Clostridia	Eubacteriales	Oscillospiraceae	Unclassified
ASV_1557	0	0	0	0	0	0	3	0	0	0	0	0	0	0	0	0	0	0	0	0	0	0	Archaea	Euryarchaeota	Methanomicrobia	Methanotrichales	Methanotrichaceae	Methanothrix
ASV_1558	0	0	0	0	0	0	0	3	0	0	0	0	0	0	0	0	0	0	0	0	0	0	Bacteria	Pseudomonadota	Gammaproteobacteria	Enterobacterales	Enterobacteriaceae	Unclassified
ASV_1559	0	0	0	0	0	0	0	3	0	0	0	0	0	0	0	0	0	0	0	0	0	0	Bacteria	Campylobacterota	Epsilonproteobacteria	Campylobacterales	Sulfurospirillaceae	Sulfurospirillum
ASV_1560	0	0	0	0	0	0	0	0	3	0	0	0	0	0	0	0	0	0	0	0	0	0	Bacteria	Bacillota	Clostridia	Eubacteriales	Oscillospiraceae	Unclassified
ASV_1561	0	0	0	0	0	0	0	0	3	0	0	0	0	0	0	0	0	0	0	0	0	0	Bacteria	Pseudomonadota	Gammaproteobacteria	Enterobacterales	Enterobacteriaceae	Escherichia
ASV_1562	0	0	0	0	0	0	0	0	3	0	0	0	0	0	0	0	0	0	0	0	0	0	Bacteria	Unclassified	Unclassified	Unclassified	Unclassified	Unclassified
ASV_1563	0	0	0	0	0	0	0	0	3	0	0	0	0	0	0	0	0	0	0	0	0	0	Bacteria	Bacillota	Clostridia	Eubacteriales	Clostridiaceae	Clostridium
ASV_1564	0	0	0	0	0	0	0	0	3	0	0	0	0	0	0	0	0	0	0	0	0	0	Bacteria	Bacteroidota	Bacteroidia	Unclassified	Unclassified	Unclassified
ASV_1565	0	0	0	0	0	0	0	0	3	0	0	0	0	0	0	0	0	0	0	0	0	0	Bacteria	Bacillota	Clostridia	Eubacteriales	Eubacteriales Family XIII. Incertae Sedis	Unclassified
ASV_1566	0	0	0	0	0	0	0	0	3	0	0	0	0	0	0	0	0	0	0	0	0	0	Bacteria	Bacillota	Negativicutes	Acidaminococcales	Acidaminococcaceae	Succiniclasticum
ASV_1567	0	0	0	0	0	0	0	0	3	0	0	0	0	0	0	0	0	0	0	0	0	0	Bacteria	Bacillota	Clostridia	Eubacteriales	Clostridiaceae	Clostridium
ASV_1568	0	0	0	0	0	0	0	0	3	0	0	0	0	0	0	0	0	0	0	0	0	0	Bacteria	Bacteroidota	Bacteroidia	Bacteroidales	Unclassified	Unclassified
ASV_1569	0	0	0	0	0	0	0	0	3	0	0	0	0	0	0	0	0	0	0	0	0	0	Bacteria	Bacillota	Clostridia	Eubacteriales	Oscillospiraceae	Unclassified
ASV_1570	0	0	0	0	0	0	0	0	0	0	0	3	0	0	0	0	0	0	0	0	0	0	Bacteria	Bacillota	Clostridia	Eubacteriales	Unclassified	Gemmiger
ASV_1571	0	0	0	0	0	0	0	0	0	0	0	0	0	0	0	0	0	0	0	0	3	0	Bacteria	Unclassified	Unclassified	Unclassified	Unclassified	Unclassified
ASV_1572	0	0	0	0	0	0	0	0	0	0	0	0	0	0	0	0	0	0	0	0	3	0	Bacteria	Mycoplasmatota	Unclassified	Unclassified	Unclassified	Unclassified
ASV_1573	0	0	0	0	0	0	0	0	0	0	0	0	0	0	0	0	0	0	0	0	3	0	Bacteria	Bacillota	Bacilli	Bacillales	Bacillaceae	Unclassified
ASV_1574	0	0	0	0	0	0	0	0	0	0	0	0	0	0	0	0	0	0	0	0	3	0	Archaea	Euryarchaeota	Methanobacteria	Methanobacteriales	Methanobacteriaceae	Methanobacterium
ASV_1575	0	0	0	0	0	0	0	0	0	0	0	0	0	0	0	0	0	0	0	0	3	0	Bacteria	Pseudomonadota	Gammaproteobacteria	Enterobacterales	Enterobacteriaceae	Escherichia
ASV_1576	0	0	0	0	0	0	0	0	0	0	0	0	0	0	0	0	0	0	0	0	3	0	Bacteria	Synergistota	Synergistia	Synergistales	Dethiosulfovibrionaceae	Dethiosulfovibrio
ASV_1577	0	0	0	0	0	0	0	0	0	0	0	0	0	0	0	0	0	0	0	0	1	2	Bacteria	Synergistota	Synergistia	Synergistales	Dethiosulfovibrionaceae	Dethiosulfovibrio
ASV_1578	0	0	0	0	0	0	0	0	0	0	0	0	0	0	0	0	0	0	0	0	0	3	Bacteria	Actinomycetota	Actinomycetes	Bifidobacteriales	Bifidobacteriaceae	Unclassified
ASV_1579	0	0	0	0	0	0	0	0	0	0	0	0	0	0	0	0	0	0	0	0	0	3	Bacteria	Bacillota	Clostridia	Eubacteriales	Clostridiaceae	Clostridium
ASV_1580	0	0	0	0	0	0	0	0	0	0	0	0	0	0	0	0	0	0	0	0	0	3	Bacteria	Unclassified	Unclassified	Unclassified	Unclassified	Unclassified
ASV_1581	0	0	0	0	0	0	0	0	0	0	0	0	0	0	0	0	0	0	0	0	0	3	Bacteria	Actinomycetota	Coriobacteriia	Unclassified	Unclassified	Unclassified
ASV_1582	0	0	0	0	0	0	0	0	0	0	0	0	0	0	0	0	0	0	0	0	0	3	Bacteria	Bacillota	Clostridia	Eubacteriales	Clostridiaceae	Clostridium
ASV_1583	0	0	0	0	0	0	0	0	0	0	0	0	0	0	0	0	0	0	0	0	0	3	Archaea	Euryarchaeota	Methanobacteria	Methanobacteriales	Methanobacteriaceae	Methanobacterium
ASV_1584	0	0	0	0	0	0	0	0	0	0	0	0	3	0	0	0	0	0	0	0	0	0	Unclassified	Unclassified	Unclassified	Unclassified	Unclassified	Unclassified
ASV_1585	0	0	0	0	0	0	0	0	0	0	0	0	3	0	0	0	0	0	0	0	0	0	Bacteria	Pseudomonadota	Gammaproteobacteria	Aeromonadales	Aeromonadaceae	Aeromonas
ASV_1586	0	0	0	0	0	0	0	0	0	0	0	0	0	0	3	0	0	0	0	0	0	0	Bacteria	Bacillota	Bacilli	Bacillales	Bacillaceae	Unclassified
ASV_1587	0	0	0	0	0	0	0	0	0	0	0	0	0	0	3	0	0	0	0	0	0	0	Bacteria	Bacteroidota	Flavobacteriia	Flavobacteriales	Unclassified	Unclassified
ASV_1588	0	0	0	0	0	0	0	0	0	0	0	0	0	0	3	0	0	0	0	0	0	0	Bacteria	Bacillota	Clostridia	Eubacteriales	Unclassified	Unclassified
ASV_1589	0	0	0	0	0	0	0	0	0	0	0	0	0	0	3	0	0	0	0	0	0	0	Bacteria	Pseudomonadota	Gammaproteobacteria	Unclassified	Unclassified	Unclassified
ASV_1590	0	0	0	0	0	0	0	0	0	0	0	0	0	0	3	0	0	0	0	0	0	0	Bacteria	Pseudomonadota	Betaproteobacteria	Burkholderiales	Comamonadaceae	Unclassified
ASV_1591	0	0	0	0	0	0	0	0	0	0	0	0	0	0	3	0	0	0	0	0	0	0	Bacteria	Bacteroidota	Flavobacteriia	Flavobacteriales	Unclassified	Unclassified
ASV_1592	0	0	0	0	0	0	0	0	0	0	0	0	0	0	0	0	3	0	0	0	0	0	Bacteria	Mycoplasmatota	Unclassified	Unclassified	Unclassified	Unclassified
ASV_1593	0	0	0	0	0	0	0	0	0	0	0	0	0	0	0	0	3	0	0	0	0	0	Bacteria	Campylobacterota	Epsilonproteobacteria	Campylobacterales	Sulfurospirillaceae	Sulfurospirillum
ASV_1594	0	0	0	0	0	0	0	0	0	0	0	0	0	0	0	0	3	0	0	0	0	0	Bacteria	Synergistota	Synergistia	Synergistales	Thermovirgaceae	Thermovirga
ASV_1595	0	0	0	0	0	0	0	0	0	0	0	0	0	0	0	0	3	0	0	0	0	0	Bacteria	Unclassified	Unclassified	Unclassified	Unclassified	Unclassified
ASV_1596	0	0	0	0	0	0	0	0	0	0	0	0	0	0	0	0	3	0	0	0	0	0	Bacteria	Pseudomonadota	Gammaproteobacteria	Enterobacterales	Enterobacteriaceae	Unclassified
ASV_1597	0	0	0	0	0	0	0	0	0	0	0	0	0	0	0	0	0	3	0	0	0	0	Bacteria	Pseudomonadota	Gammaproteobacteria	Xanthomonadales	Xanthomonadaceae	Stenotrophomonas
ASV_1598	0	0	0	0	0	0	0	0	0	0	0	0	0	0	0	0	0	3	0	0	0	0	Archaea	Euryarchaeota	Methanobacteria	Methanobacteriales	Methanobacteriaceae	Methanobacterium
ASV_1599	0	0	0	0	0	0	0	0	0	0	0	0	0	0	0	0	0	3	0	0	0	0	Bacteria	Campylobacterota	Epsilonproteobacteria	Campylobacterales	Campylobacteraceae	Campylobacter
ASV_1600	0	0	0	0	0	0	0	0	0	0	0	0	0	0	0	0	0	3	0	0	0	0	Bacteria	Pseudomonadota	Gammaproteobacteria	Enterobacterales	Enterobacteriaceae	Unclassified
ASV_1601	0	0	0	0	0	0	0	0	0	0	0	0	0	0	0	0	0	3	0	0	0	0	Bacteria	Unclassified	Unclassified	Unclassified	Unclassified	Unclassified
ASV_1602	0	0	0	0	0	0	0	0	0	0	0	0	0	0	0	0	0	0	3	0	0	0	Bacteria	Pseudomonadota	Gammaproteobacteria	Pseudomonadales	Pseudomonadaceae	Unclassified
ASV_1603	0	0	0	0	0	0	0	0	0	0	0	0	0	0	0	0	0	0	3	0	0	0	Bacteria	Pseudomonadota	Gammaproteobacteria	Enterobacterales	Unclassified	Unclassified
ASV_1604	0	0	0	0	0	0	0	0	0	0	0	0	0	0	0	0	0	0	3	0	0	0	Bacteria	Pseudomonadota	Gammaproteobacteria	Enterobacterales	Enterobacteriaceae	Escherichia
ASV_1605	0	0	0	0	0	0	0	0	0	0	0	0	0	0	0	0	0	0	3	0	0	0	Bacteria	Pseudomonadota	Gammaproteobacteria	Unclassified	Unclassified	Unclassified
ASV_1606	0	0	0	0	0	0	0	0	0	0	0	0	0	0	0	0	0	0	3	0	0	0	Bacteria	Pseudomonadota	Gammaproteobacteria	Enterobacterales	Enterobacteriaceae	Unclassified
ASV_1607	0	0	0	0	0	0	0	0	0	0	0	0	0	0	0	0	0	0	3	0	0	0	Bacteria	Bacillota	Clostridia	Eubacteriales	Clostridiaceae	Clostridium
ASV_1608	0	0	0	0	0	0	0	0	0	0	0	0	0	0	0	0	0	0	0	3	0	0	Bacteria	Bacillota	Bacilli	Bacillales	Bacillaceae	Unclassified
ASV_1609	0	0	0	0	0	0	0	0	0	0	0	0	0	0	0	0	0	0	0	3	0	0	Bacteria	Mycoplasmatota	Unclassified	Mycoplasmoidales	Metamycoplasmataceae	Mycoplasmoides
ASV_1610	0	0	0	0	0	0	0	0	0	0	0	0	0	0	0	0	0	0	0	3	0	0	Bacteria	Pseudomonadota	Gammaproteobacteria	Pseudomonadales	Pseudomonadaceae	Unclassified
ASV_1611	0	0	0	0	0	0	0	0	0	0	0	0	0	0	0	0	0	0	0	3	0	0	Bacteria	Bacillota	Bacilli	Bacillales	Bacillaceae	Unclassified
ASV_1612	0	0	0	0	0	0	0	0	0	0	0	0	0	0	0	0	0	0	0	3	0	0	Bacteria	Pseudomonadota	Gammaproteobacteria	Enterobacterales	Enterobacteriaceae	Unclassified
ASV_1613	0	0	0	0	0	0	0	0	0	0	0	0	0	0	0	0	0	0	0	3	0	0	Bacteria	Unclassified	Unclassified	Unclassified	Unclassified	Unclassified
ASV_1614	0	0	0	0	0	0	0	0	0	0	0	0	0	0	0	0	0	0	0	3	0	0	Bacteria	Campylobacterota	Epsilonproteobacteria	Campylobacterales	Sulfurospirillaceae	Sulfurospirillum
ASV_1615	0	0	0	0	0	0	0	0	0	0	0	0	0	0	0	0	0	0	0	3	0	0	Bacteria	Thermotogota	Thermotogae	Petrotogales	Petrotogaceae	Oceanotoga
ASV_1616	0	0	0	0	0	0	0	0	0	0	0	0	0	0	0	0	0	0	0	3	0	0	Bacteria	Bacillota	Clostridia	Eubacteriales	Lachnospiraceae	Unclassified
ASV_1617	0	0	0	0	0	0	0	0	0	0	0	0	0	0	0	0	0	0	0	3	0	0	Bacteria	Bacillota	Clostridia	Eubacteriales	Clostridiaceae	Clostridium
ASV_1618	0	0	0	0	0	0	0	0	0	0	0	0	0	0	0	0	0	0	0	3	0	0	Bacteria	Pseudomonadota	Gammaproteobacteria	Enterobacterales	Enterobacteriaceae	Escherichia
ASV_1619	0	0	0	0	0	0	0	0	0	0	0	0	0	0	0	0	0	0	0	3	0	0	Bacteria	Bacillota	Clostridia	Eubacteriales	Clostridiaceae	Clostridium
ASV_1620	0	0	0	0	0	0	0	0	0	0	0	0	0	0	0	0	0	0	0	3	0	0	Bacteria	Bacillota	Bacilli	Bacillales	Bacillaceae	Unclassified
ASV_1621	0	0	0	0	0	0	0	0	0	0	0	0	0	0	0	0	0	0	0	3	0	0	Bacteria	Unclassified	Unclassified	Unclassified	Unclassified	Unclassified
ASV_1622	0	0	0	0	0	0	0	0	0	0	0	0	0	0	0	0	0	0	0	3	0	0	Bacteria	Bacillota	Bacilli	Bacillales	Bacillaceae	Bacillus
ASV_1623	0	0	0	0	0	0	0	0	0	0	0	0	0	0	0	0	0	0	0	3	0	0	Bacteria	Pseudomonadota	Gammaproteobacteria	Pseudomonadales	Pseudomonadaceae	Pseudomonas
ASV_1624	0	0	0	0	0	0	0	0	0	0	0	0	0	0	0	0	0	0	0	3	0	0	Bacteria	Pseudomonadota	Gammaproteobacteria	Pseudomonadales	Pseudomonadaceae	Unclassified
ASV_1625	0	0	0	0	0	0	0	0	0	0	0	0	0	0	0	0	0	0	0	3	0	0	Bacteria	Bacillota	Bacilli	Bacillales	Bacillaceae	Bacillus
ASV_1626	2	0	0	0	0	0	0	0	0	0	0	0	0	0	0	0	0	0	0	0	0	0	Bacteria	Bacillota	Clostridia	Eubacteriales	Unclassified	Unclassified
ASV_1627	2	0	0	0	0	0	0	0	0	0	0	0	0	0	0	0	0	0	0	0	0	0	Bacteria	Bacteroidota	Unclassified	Unclassified	Unclassified	Unclassified
ASV_1628	2	0	0	0	0	0	0	0	0	0	0	0	0	0	0	0	0	0	0	0	0	0	Bacteria	Bacteroidota	Bacteroidia	Bacteroidales	Prevotellaceae	Prevotella
ASV_1629	2	0	0	0	0	0	0	0	0	0	0	0	0	0	0	0	0	0	0	0	0	0	Bacteria	Unclassified	Unclassified	Unclassified	Unclassified	Unclassified
ASV_1630	2	0	0	0	0	0	0	0	0	0	0	0	0	0	0	0	0	0	0	0	0	0	Bacteria	Bacteroidota	Unclassified	Unclassified	Unclassified	Unclassified
ASV_1631	2	0	0	0	0	0	0	0	0	0	0	0	0	0	0	0	0	0	0	0	0	0	Bacteria	Unclassified	Unclassified	Unclassified	Unclassified	Unclassified
ASV_1632	1	0	0	1	0	0	0	0	0	0	0	0	0	0	0	0	0	0	0	0	0	0	Bacteria	Bacillota	Clostridia	Eubacteriales	Syntrophomonadaceae	Syntrophomonas
ASV_1633	1	0	0	1	0	0	0	0	0	0	0	0	0	0	0	0	0	0	0	0	0	0	Bacteria	Bacillota	Clostridia	Eubacteriales	Oscillospiraceae	Unclassified
ASV_1634	1	0	0	0	1	0	0	0	0	0	0	0	0	0	0	0	0	0	0	0	0	0	Bacteria	Bacteroidota	Bacteroidia	Bacteroidales	Rikenellaceae	Alistipes
ASV_1635	0	0	0	0	0	0	0	0	0	2	0	0	0	0	0	0	0	0	0	0	0	0	Bacteria	Pseudomonadota	Gammaproteobacteria	Enterobacterales	Enterobacteriaceae	Unclassified
ASV_1636	0	0	0	0	0	0	0	0	0	2	0	0	0	0	0	0	0	0	0	0	0	0	Bacteria	Pseudomonadota	Gammaproteobacteria	Enterobacterales	Enterobacteriaceae	Unclassified
ASV_1637	0	0	0	0	0	0	0	0	0	1	0	0	0	0	0	0	0	0	0	0	1	0	Bacteria	Pseudomonadota	Gammaproteobacteria	Enterobacterales	Unclassified	Unclassified
ASV_1638	0	0	0	0	0	0	0	0	0	0	2	0	0	0	0	0	0	0	0	0	0	0	Bacteria	Unclassified	Unclassified	Unclassified	Unclassified	Unclassified
ASV_1639	0	0	2	0	0	0	0	0	0	0	0	0	0	0	0	0	0	0	0	0	0	0	Bacteria	Unclassified	Unclassified	Unclassified	Unclassified	Unclassified
ASV_1640	0	0	2	0	0	0	0	0	0	0	0	0	0	0	0	0	0	0	0	0	0	0	Bacteria	Bacillota	Unclassified	Unclassified	Unclassified	Unclassified
ASV_1641	0	0	0	2	0	0	0	0	0	0	0	0	0	0	0	0	0	0	0	0	0	0	Bacteria	Unclassified	Unclassified	Unclassified	Unclassified	Unclassified
ASV_1642	0	0	0	1	1	0	0	0	0	0	0	0	0	0	0	0	0	0	0	0	0	0	Bacteria	Bacillota	Erysipelotrichia	Erysipelotrichales	Erysipelotrichaceae	Unclassified
ASV_1643	0	0	0	0	2	0	0	0	0	0	0	0	0	0	0	0	0	0	0	0	0	0	Bacteria	Unclassified	Unclassified	Unclassified	Unclassified	Unclassified
ASV_1644	0	0	0	0	2	0	0	0	0	0	0	0	0	0	0	0	0	0	0	0	0	0	Bacteria	Unclassified	Unclassified	Unclassified	Unclassified	Unclassified
ASV_1645	0	0	0	0	2	0	0	0	0	0	0	0	0	0	0	0	0	0	0	0	0	0	Bacteria	Bacillota	Erysipelotrichia	Erysipelotrichales	Erysipelotrichaceae	Unclassified
ASV_1646	0	0	0	0	2	0	0	0	0	0	0	0	0	0	0	0	0	0	0	0	0	0	Bacteria	Bacillota	Unclassified	Unclassified	Unclassified	Unclassified
ASV_1647	0	0	0	0	2	0	0	0	0	0	0	0	0	0	0	0	0	0	0	0	0	0	Bacteria	Bacillota	Clostridia	Eubacteriales	Oscillospiraceae	Unclassified
ASV_1648	0	0	0	0	0	2	0	0	0	0	0	0	0	0	0	0	0	0	0	0	0	0	Bacteria	Bacillota	Clostridia	Eubacteriales	Clostridiaceae	Clostridium
ASV_1649	0	0	0	0	0	2	0	0	0	0	0	0	0	0	0	0	0	0	0	0	0	0	Bacteria	Bacillota	Clostridia	Eubacteriales	Clostridiaceae	Clostridium
ASV_1650	0	0	0	0	0	2	0	0	0	0	0	0	0	0	0	0	0	0	0	0	0	0	Bacteria	Bacillota	Clostridia	Eubacteriales	Clostridiaceae	Clostridium
ASV_1651	0	0	0	0	0	2	0	0	0	0	0	0	0	0	0	0	0	0	0	0	0	0	Bacteria	Bacteroidota	Flavobacteriia	Flavobacteriales	Weeksellaceae	Apibacter
ASV_1652	0	0	0	0	0	0	2	0	0	0	0	0	0	0	0	0	0	0	0	0	0	0	Bacteria	Unclassified	Unclassified	Unclassified	Unclassified	Unclassified
ASV_1653	0	0	0	0	0	0	2	0	0	0	0	0	0	0	0	0	0	0	0	0	0	0	Bacteria	Unclassified	Unclassified	Unclassified	Unclassified	Unclassified
ASV_1654	0	0	0	0	0	0	0	2	0	0	0	0	0	0	0	0	0	0	0	0	0	0	Bacteria	Campylobacterota	Epsilonproteobacteria	Campylobacterales	Sulfurospirillaceae	Sulfurospirillum
ASV_1655	0	0	0	0	0	0	0	2	0	0	0	0	0	0	0	0	0	0	0	0	0	0	Archaea	Euryarchaeota	Methanomicrobia	Methanomicrobiales	Methanoregulaceae	Methanolinea
ASV_1656	0	0	0	0	0	0	0	2	0	0	0	0	0	0	0	0	0	0	0	0	0	0	Bacteria	Synergistota	Synergistia	Synergistales	Dethiosulfovibrionaceae	Dethiosulfovibrio
ASV_1657	0	0	0	0	0	0	0	0	2	0	0	0	0	0	0	0	0	0	0	0	0	0	Bacteria	Bacillota	Unclassified	Unclassified	Unclassified	Unclassified
ASV_1658	0	0	0	0	0	0	0	0	2	0	0	0	0	0	0	0	0	0	0	0	0	0	Bacteria	Pseudomonadota	Gammaproteobacteria	Enterobacterales	Enterobacteriaceae	Escherichia
ASV_1659	0	0	0	0	0	0	0	0	2	0	0	0	0	0	0	0	0	0	0	0	0	0	Bacteria	Unclassified	Unclassified	Unclassified	Unclassified	Unclassified
ASV_1660	0	0	0	0	0	0	0	0	0	0	0	0	0	0	0	0	0	0	0	0	2	0	Bacteria	Mycoplasmatota	Unclassified	Unclassified	Unclassified	Unclassified
ASV_1661	0	0	0	0	0	0	0	0	0	0	0	0	0	0	0	0	0	0	0	0	2	0	Bacteria	Synergistota	Synergistia	Synergistales	Dethiosulfovibrionaceae	Dethiosulfovibrio
ASV_1662	0	0	0	0	0	0	0	0	0	0	0	0	0	0	0	0	0	0	0	0	0	2	Bacteria	Bacillota	Bacilli	Bacillales	Bacillaceae	Unclassified
ASV_1663	0	0	0	0	0	0	0	0	0	0	0	0	0	0	0	0	0	0	0	0	0	2	Bacteria	Pseudomonadota	Gammaproteobacteria	Enterobacterales	Enterobacteriaceae	Unclassified
ASV_1664	0	0	0	0	0	0	0	0	0	0	0	0	0	0	0	0	0	0	0	0	0	2	Bacteria	Synergistota	Synergistia	Synergistales	Dethiosulfovibrionaceae	Dethiosulfovibrio
ASV_1665	0	0	0	0	0	0	0	0	0	0	0	0	0	0	0	0	0	0	0	0	0	2	Bacteria	Unclassified	Unclassified	Unclassified	Unclassified	Unclassified
ASV_1666	0	0	0	0	0	0	0	0	0	0	0	0	0	1	0	1	0	0	0	0	0	0	Bacteria	Pseudomonadota	Gammaproteobacteria	Aeromonadales	Aeromonadaceae	Aeromonas
ASV_1667	0	0	0	0	0	0	0	0	0	0	0	0	0	0	2	0	0	0	0	0	0	0	Bacteria	Fusobacteriota	Fusobacteriia	Fusobacteriales	Fusobacteriaceae	Unclassified
ASV_1668	0	0	0	0	0	0	0	0	0	0	0	0	0	0	2	0	0	0	0	0	0	0	Bacteria	Unclassified	Unclassified	Unclassified	Unclassified	Unclassified
ASV_1669	0	0	0	0	0	0	0	0	0	0	0	0	0	0	2	0	0	0	0	0	0	0	Bacteria	Bacteroidota	Cytophagia	Cytophagales	Spirosomaceae	Runella
ASV_1670	0	0	0	0	0	0	0	0	0	0	0	0	0	0	2	0	0	0	0	0	0	0	Bacteria	Pseudomonadota	Betaproteobacteria	Burkholderiales	Sutterellaceae	Parasutterella
ASV_1671	0	0	0	0	0	0	0	0	0	0	0	0	0	0	0	0	2	0	0	0	0	0	Bacteria	Pseudomonadota	Gammaproteobacteria	Enterobacterales	Enterobacteriaceae	Unclassified
ASV_1672	0	0	0	0	0	0	0	0	0	0	0	0	0	0	0	0	2	0	0	0	0	0	Bacteria	Pseudomonadota	Gammaproteobacteria	Enterobacterales	Enterobacteriaceae	Unclassified
ASV_1673	0	0	0	0	0	0	0	0	0	0	0	0	0	0	0	0	0	2	0	0	0	0	Bacteria	Mycoplasmatota	Unclassified	Unclassified	Unclassified	Unclassified
ASV_1674	0	0	0	0	0	0	0	0	0	0	0	0	0	0	0	0	0	2	0	0	0	0	Bacteria	Bacillota	Clostridia	Eubacteriales	Clostridiaceae	Clostridium
ASV_1675	0	0	0	0	0	0	0	0	0	0	0	0	0	0	0	0	0	2	0	0	0	0	Bacteria	Actinomycetota	Actinomycetes	Bifidobacteriales	Bifidobacteriaceae	Bifidobacterium
ASV_1676	0	0	0	0	0	0	0	0	0	0	0	0	0	0	0	0	0	0	2	0	0	0	Bacteria	Pseudomonadota	Gammaproteobacteria	Enterobacterales	Enterobacteriaceae	Escherichia
ASV_1677	0	0	0	0	0	0	0	0	0	0	0	0	0	0	0	0	0	0	2	0	0	0	Bacteria	Pseudomonadota	Gammaproteobacteria	Enterobacterales	Enterobacteriaceae	Escherichia
ASV_1678	0	0	0	0	0	0	0	0	0	0	0	0	0	0	0	0	0	0	0	2	0	0	Bacteria	Campylobacterota	Epsilonproteobacteria	Campylobacterales	Sulfurospirillaceae	Sulfurospirillum
ASV_1679	0	0	0	0	0	0	0	0	0	0	0	0	0	0	0	0	0	0	0	2	0	0	Bacteria	Synergistota	Synergistia	Synergistales	Dethiosulfovibrionaceae	Dethiosulfovibrio
ASV_1680	0	0	0	0	0	0	0	0	0	0	0	0	0	0	0	0	0	0	0	2	0	0	Bacteria	Campylobacterota	Epsilonproteobacteria	Campylobacterales	Sulfurospirillaceae	Sulfurospirillum
ASV_1681	0	0	0	0	0	0	0	0	0	0	0	0	0	0	0	0	0	0	0	2	0	0	Bacteria	Mycoplasmatota	Unclassified	Unclassified	Unclassified	Unclassified
ASV_1682	0	0	0	0	0	0	0	0	0	0	0	0	0	0	0	0	0	0	0	2	0	0	Bacteria	Mycoplasmatota	Unclassified	Mycoplasmoidales	Metamycoplasmataceae	Mycoplasmoides
ASV_1683	0	0	0	0	0	0	0	0	0	0	0	0	0	0	0	0	0	0	0	2	0	0	Bacteria	Bacteroidota	Bacteroidia	Bacteroidales	Bacteroidaceae	Bacteroides
ASV_1684	0	0	0	0	0	0	0	0	0	0	0	0	0	0	0	0	0	0	0	2	0	0	Bacteria	Thermotogota	Thermotogae	Petrotogales	Petrotogaceae	Oceanotoga
ASV_1685	0	0	0	0	0	0	0	0	0	0	0	0	0	0	0	0	0	0	0	2	0	0	Bacteria	Pseudomonadota	Alphaproteobacteria	Sphingomonadales	Sphingomonadaceae	Sphingomonas
ASV_1686	0	0	0	0	0	0	0	0	0	0	0	0	0	0	0	0	0	0	0	2	0	0	Bacteria	Synergistota	Synergistia	Synergistales	Dethiosulfovibrionaceae	Dethiosulfovibrio
ASV_1687	0	0	0	0	0	0	0	0	0	0	0	0	0	0	0	0	0	0	0	2	0	0	Bacteria	Campylobacterota	Epsilonproteobacteria	Campylobacterales	Sulfurospirillaceae	Sulfurospirillum
ASV_1688	0	0	0	0	0	0	0	0	0	0	0	0	0	0	0	0	0	0	0	2	0	0	Bacteria	Bacillota	Bacilli	Bacillales	Bacillaceae	Unclassified
ASV_1689	0	0	0	0	0	0	0	0	0	0	0	0	0	0	0	0	0	0	0	2	0	0	Bacteria	Synergistota	Synergistia	Synergistales	Dethiosulfovibrionaceae	Dethiosulfovibrio
ASV_1690	1	0	0	0	0	0	0	0	0	0	0	0	0	0	0	0	0	0	0	0	0	0	Bacteria	Bacteroidota	Unclassified	Unclassified	Unclassified	Unclassified
ASV_1691	1	0	0	0	0	0	0	0	0	0	0	0	0	0	0	0	0	0	0	0	0	0	Bacteria	Bacteroidota	Unclassified	Unclassified	Unclassified	Unclassified
ASV_1692	1	0	0	0	0	0	0	0	0	0	0	0	0	0	0	0	0	0	0	0	0	0	Bacteria	Bacillota	Unclassified	Unclassified	Unclassified	Unclassified
ASV_1693	1	0	0	0	0	0	0	0	0	0	0	0	0	0	0	0	0	0	0	0	0	0	Bacteria	Bacillota	Erysipelotrichia	Erysipelotrichales	Erysipelotrichaceae	Unclassified
ASV_1694	1	0	0	0	0	0	0	0	0	0	0	0	0	0	0	0	0	0	0	0	0	0	Bacteria	Bacillota	Clostridia	Eubacteriales	Eubacteriaceae	Eubacterium
ASV_1695	1	0	0	0	0	0	0	0	0	0	0	0	0	0	0	0	0	0	0	0	0	0	Bacteria	Bacteroidota	Unclassified	Unclassified	Unclassified	Unclassified
ASV_1696	1	0	0	0	0	0	0	0	0	0	0	0	0	0	0	0	0	0	0	0	0	0	Bacteria	Bacillota	Clostridia	Eubacteriales	Unclassified	Unclassified
ASV_1697	1	0	0	0	0	0	0	0	0	0	0	0	0	0	0	0	0	0	0	0	0	0	Bacteria	Bacteroidota	Unclassified	Unclassified	Unclassified	Unclassified
ASV_1698	1	0	0	0	0	0	0	0	0	0	0	0	0	0	0	0	0	0	0	0	0	0	Bacteria	Bacteroidota	Unclassified	Unclassified	Unclassified	Unclassified
ASV_1699	0	0	0	0	0	0	0	0	0	1	0	0	0	0	0	0	0	0	0	0	0	0	Bacteria	Pseudomonadota	Gammaproteobacteria	Enterobacterales	Enterobacteriaceae	Unclassified
ASV_1700	0	0	0	0	0	0	0	0	0	1	0	0	0	0	0	0	0	0	0	0	0	0	Bacteria	Pseudomonadota	Gammaproteobacteria	Unclassified	Unclassified	Unclassified
ASV_1701	0	0	0	0	0	0	0	0	0	1	0	0	0	0	0	0	0	0	0	0	0	0	Bacteria	Pseudomonadota	Gammaproteobacteria	Enterobacterales	Enterobacteriaceae	Unclassified
ASV_1702	0	0	0	0	0	0	0	0	0	1	0	0	0	0	0	0	0	0	0	0	0	0	Bacteria	Pseudomonadota	Gammaproteobacteria	Enterobacterales	Enterobacteriaceae	Unclassified
ASV_1703	0	0	0	0	0	0	0	0	0	1	0	0	0	0	0	0	0	0	0	0	0	0	Bacteria	Pseudomonadota	Gammaproteobacteria	Enterobacterales	Enterobacteriaceae	Escherichia
ASV_1704	0	0	0	0	0	0	0	0	0	0	1	0	0	0	0	0	0	0	0	0	0	0	Bacteria	Pseudomonadota	Gammaproteobacteria	Enterobacterales	Enterobacteriaceae	Escherichia
ASV_1705	0	0	0	0	0	0	0	0	0	0	1	0	0	0	0	0	0	0	0	0	0	0	Bacteria	Pseudomonadota	Gammaproteobacteria	Enterobacterales	Enterobacteriaceae	Escherichia
ASV_1706	0	1	0	0	0	0	0	0	0	0	0	0	0	0	0	0	0	0	0	0	0	0	Bacteria	Unclassified	Unclassified	Unclassified	Unclassified	Unclassified
ASV_1707	0	1	0	0	0	0	0	0	0	0	0	0	0	0	0	0	0	0	0	0	0	0	Bacteria	Bacillota	Bacilli	Lactobacillales	Enterococcaceae	Unclassified
ASV_1708	0	1	0	0	0	0	0	0	0	0	0	0	0	0	0	0	0	0	0	0	0	0	Bacteria	Unclassified	Unclassified	Unclassified	Unclassified	Unclassified
ASV_1709	0	0	0	1	0	0	0	0	0	0	0	0	0	0	0	0	0	0	0	0	0	0	Bacteria	Bacillota	Clostridia	Eubacteriales	Eubacteriales Family XIII. Incertae Sedis	Unclassified
ASV_1710	0	0	0	1	0	0	0	0	0	0	0	0	0	0	0	0	0	0	0	0	0	0	Bacteria	Bacillota	Clostridia	Eubacteriales	Oscillospiraceae	Unclassified
ASV_1711	0	0	0	1	0	0	0	0	0	0	0	0	0	0	0	0	0	0	0	0	0	0	Bacteria	Bacillota	Unclassified	Unclassified	Unclassified	Unclassified
ASV_1712	0	0	0	1	0	0	0	0	0	0	0	0	0	0	0	0	0	0	0	0	0	0	Bacteria	Bacteroidota	Unclassified	Unclassified	Unclassified	Unclassified
ASV_1713	0	0	0	1	0	0	0	0	0	0	0	0	0	0	0	0	0	0	0	0	0	0	Bacteria	Bacillota	Clostridia	Eubacteriales	Christensenellaceae	Unclassified
ASV_1714	0	0	0	1	0	0	0	0	0	0	0	0	0	0	0	0	0	0	0	0	0	0	Bacteria	Bacillota	Unclassified	Unclassified	Unclassified	Unclassified
ASV_1715	0	0	0	1	0	0	0	0	0	0	0	0	0	0	0	0	0	0	0	0	0	0	Bacteria	Bacteroidota	Unclassified	Unclassified	Unclassified	Unclassified
ASV_1716	0	0	0	1	0	0	0	0	0	0	0	0	0	0	0	0	0	0	0	0	0	0	Bacteria	Bacillota	Unclassified	Unclassified	Unclassified	Unclassified
ASV_1717	0	0	0	1	0	0	0	0	0	0	0	0	0	0	0	0	0	0	0	0	0	0	Bacteria	Unclassified	Unclassified	Unclassified	Unclassified	Unclassified
ASV_1718	0	0	0	1	0	0	0	0	0	0	0	0	0	0	0	0	0	0	0	0	0	0	Bacteria	Bacteroidota	Unclassified	Unclassified	Unclassified	Unclassified
ASV_1719	0	0	0	0	1	0	0	0	0	0	0	0	0	0	0	0	0	0	0	0	0	0	Bacteria	Bacillota	Unclassified	Unclassified	Unclassified	Unclassified
ASV_1720	0	0	0	0	1	0	0	0	0	0	0	0	0	0	0	0	0	0	0	0	0	0	Bacteria	Actinomycetota	Actinomycetes	Bifidobacteriales	Bifidobacteriaceae	Bifidobacterium
ASV_1721	0	0	0	0	1	0	0	0	0	0	0	0	0	0	0	0	0	0	0	0	0	0	Bacteria	Unclassified	Unclassified	Unclassified	Unclassified	Unclassified
ASV_1722	0	0	0	0	1	0	0	0	0	0	0	0	0	0	0	0	0	0	0	0	0	0	Bacteria	Unclassified	Unclassified	Unclassified	Unclassified	Unclassified
ASV_1723	0	0	0	0	1	0	0	0	0	0	0	0	0	0	0	0	0	0	0	0	0	0	Bacteria	Bacillota	Unclassified	Unclassified	Unclassified	Unclassified
ASV_1724	0	0	0	0	1	0	0	0	0	0	0	0	0	0	0	0	0	0	0	0	0	0	Bacteria	Bacillota	Unclassified	Unclassified	Unclassified	Unclassified
ASV_1725	0	0	0	0	1	0	0	0	0	0	0	0	0	0	0	0	0	0	0	0	0	0	Bacteria	Unclassified	Unclassified	Unclassified	Unclassified	Unclassified
ASV_1726	0	0	0	0	1	0	0	0	0	0	0	0	0	0	0	0	0	0	0	0	0	0	Bacteria	Bacillota	Unclassified	Unclassified	Unclassified	Unclassified
ASV_1727	0	0	0	0	0	1	0	0	0	0	0	0	0	0	0	0	0	0	0	0	0	0	Bacteria	Synergistota	Synergistia	Synergistales	Dethiosulfovibrionaceae	Dethiosulfovibrio
ASV_1728	0	0	0	0	0	1	0	0	0	0	0	0	0	0	0	0	0	0	0	0	0	0	Bacteria	Pseudomonadota	Gammaproteobacteria	Enterobacterales	Enterobacteriaceae	Escherichia
ASV_1729	0	0	0	0	0	1	0	0	0	0	0	0	0	0	0	0	0	0	0	0	0	0	Bacteria	Unclassified	Unclassified	Unclassified	Unclassified	Unclassified
ASV_1730	0	0	0	0	0	1	0	0	0	0	0	0	0	0	0	0	0	0	0	0	0	0	Bacteria	Pseudomonadota	Gammaproteobacteria	Unclassified	Unclassified	Unclassified
ASV_1731	0	0	0	0	0	0	1	0	0	0	0	0	0	0	0	0	0	0	0	0	0	0	Bacteria	Campylobacterota	Epsilonproteobacteria	Campylobacterales	Sulfurospirillaceae	Sulfurospirillum
ASV_1732	0	0	0	0	0	0	0	1	0	0	0	0	0	0	0	0	0	0	0	0	0	0	Archaea	Euryarchaeota	Methanobacteria	Methanobacteriales	Methanobacteriaceae	Methanobacterium
ASV_1733	0	0	0	0	0	0	0	1	0	0	0	0	0	0	0	0	0	0	0	0	0	0	Bacteria	Pseudomonadota	Gammaproteobacteria	Enterobacterales	Unclassified	Unclassified
ASV_1734	0	0	0	0	0	0	0	1	0	0	0	0	0	0	0	0	0	0	0	0	0	0	Bacteria	Pseudomonadota	Gammaproteobacteria	Pseudomonadales	Pseudomonadaceae	Pseudomonas
ASV_1735	0	0	0	0	0	0	0	0	1	0	0	0	0	0	0	0	0	0	0	0	0	0	Bacteria	Pseudomonadota	Gammaproteobacteria	Enterobacterales	Enterobacteriaceae	Escherichia
ASV_1736	0	0	0	0	0	0	0	0	1	0	0	0	0	0	0	0	0	0	0	0	0	0	Bacteria	Bacteroidota	Bacteroidia	Bacteroidales	Bacteroidaceae	Bacteroides
ASV_1737	0	0	0	0	0	0	0	0	1	0	0	0	0	0	0	0	0	0	0	0	0	0	Bacteria	Bacteroidota	Bacteroidia	Bacteroidales	Bacteroidaceae	Bacteroides
ASV_1738	0	0	0	0	0	0	0	0	1	0	0	0	0	0	0	0	0	0	0	0	0	0	Bacteria	Actinomycetota	Actinomycetes	Mycobacteriales	Corynebacteriaceae	Corynebacterium
ASV_1739	0	0	0	0	0	0	0	0	0	0	0	0	0	0	0	0	0	0	0	0	1	0	Bacteria	Mycoplasmatota	Unclassified	Mycoplasmoidales	Metamycoplasmataceae	Mycoplasmoides
ASV_1740	0	0	0	0	0	0	0	0	0	0	0	0	0	0	0	0	0	0	0	0	1	0	Bacteria	Campylobacterota	Epsilonproteobacteria	Campylobacterales	Sulfurospirillaceae	Sulfurospirillum
ASV_1741	0	0	0	0	0	0	0	0	0	0	0	0	0	0	0	0	0	0	0	0	1	0	Bacteria	Pseudomonadota	Gammaproteobacteria	Enterobacterales	Enterobacteriaceae	Unclassified
ASV_1742	0	0	0	0	0	0	0	0	0	0	0	0	0	0	0	0	0	0	0	0	0	1	Bacteria	Pseudomonadota	Gammaproteobacteria	Enterobacterales	Enterobacteriaceae	Unclassified
ASV_1743	0	0	0	0	0	0	0	0	0	0	0	0	0	1	0	0	0	0	0	0	0	0	Bacteria	Pseudomonadota	Gammaproteobacteria	Enterobacterales	Unclassified	Unclassified
ASV_1744	0	0	0	0	0	0	0	0	0	0	0	0	0	1	0	0	0	0	0	0	0	0	Bacteria	Pseudomonadota	Gammaproteobacteria	Unclassified	Unclassified	Unclassified
ASV_1745	0	0	0	0	0	0	0	0	0	0	0	0	0	1	0	0	0	0	0	0	0	0	Bacteria	Pseudomonadota	Gammaproteobacteria	Enterobacterales	Unclassified	Unclassified
ASV_1746	0	0	0	0	0	0	0	0	0	0	0	0	0	0	1	0	0	0	0	0	0	0	Bacteria	Pseudomonadota	Gammaproteobacteria	Unclassified	Unclassified	Unclassified
ASV_1747	0	0	0	0	0	0	0	0	0	0	0	0	0	0	1	0	0	0	0	0	0	0	Bacteria	Bacillota	Bacilli	Bacillales	Staphylococcaceae	Staphylococcus
ASV_1748	0	0	0	0	0	0	0	0	0	0	0	0	0	0	1	0	0	0	0	0	0	0	Bacteria	Cyanobacteriota	Cyanophyceae	Unclassified	Unclassified	Unclassified
ASV_1749	0	0	0	0	0	0	0	0	0	0	0	0	0	0	1	0	0	0	0	0	0	0	Bacteria	Pseudomonadota	Gammaproteobacteria	Enterobacterales	Unclassified	Unclassified
ASV_1750	0	0	0	0	0	0	0	0	0	0	0	0	0	0	1	0	0	0	0	0	0	0	Bacteria	Pseudomonadota	Betaproteobacteria	Burkholderiales	Comamonadaceae	Limnohabitans
ASV_1751	0	0	0	0	0	0	0	0	0	0	0	0	0	0	1	0	0	0	0	0	0	0	Bacteria	Pseudomonadota	Gammaproteobacteria	Enterobacterales	Unclassified	Unclassified
ASV_1752	0	0	0	0	0	0	0	0	0	0	0	0	0	0	1	0	0	0	0	0	0	0	Bacteria	Pseudomonadota	Betaproteobacteria	Burkholderiales	Comamonadaceae	Unclassified
ASV_1753	0	0	0	0	0	0	0	0	0	0	0	0	0	0	1	0	0	0	0	0	0	0	Bacteria	Actinomycetota	Actinomycetes	Bifidobacteriales	Bifidobacteriaceae	Bifidobacterium
ASV_1754	0	0	0	0	0	0	0	0	0	0	0	0	0	0	1	0	0	0	0	0	0	0	Bacteria	Pseudomonadota	Gammaproteobacteria	Pseudomonadales	Pseudomonadaceae	Pseudomonas
ASV_1755	0	0	0	0	0	0	0	0	0	0	0	0	0	0	0	0	1	0	0	0	0	0	Bacteria	Unclassified	Unclassified	Unclassified	Unclassified	Unclassified
ASV_1756	0	0	0	0	0	0	0	0	0	0	0	0	0	0	0	0	0	1	0	0	0	0	Bacteria	Bacillota	Clostridia	Eubacteriales	Clostridiaceae	Clostridium
ASV_1757	0	0	0	0	0	0	0	0	0	0	0	0	0	0	0	0	0	0	1	0	0	0	Bacteria	Bacillota	Clostridia	Eubacteriales	Clostridiaceae	Clostridium
ASV_1758	0	0	0	0	0	0	0	0	0	0	0	0	0	0	0	0	0	0	0	1	0	0	Bacteria	Mycoplasmatota	Unclassified	Mycoplasmoidales	Metamycoplasmataceae	Mycoplasmoides
ASV_1759	0	0	0	0	0	0	0	0	0	0	0	0	0	0	0	0	0	0	0	1	0	0	Bacteria	Campylobacterota	Epsilonproteobacteria	Campylobacterales	Sulfurospirillaceae	Sulfurospirillum
ASV_1760	0	0	0	0	0	0	0	0	0	0	0	0	0	0	0	0	0	0	0	1	0	0	Bacteria	Bacillota	Bacilli	Bacillales	Bacillaceae	Unclassified
ASV_1761	0	0	0	0	0	0	0	0	0	0	0	0	0	0	0	0	0	0	0	1	0	0	Bacteria	Pseudomonadota	Gammaproteobacteria	Enterobacterales	Enterobacteriaceae	Unclassified
