# Supplementary material for: Revealing the associated microflora hosted by the globally significant parasite Trichostrongylus colubriformis
Source: Sci Rep. 2024 Feb 14;14:3723. doi: 10.1038/s41598-024-53772-z (PMC10866999; doi:10.1038/s41598-024-53772-z)
Supplement: Supplementary file 4 — Supplementary Information 3. [file 41598_2024_53772_MOESM4_ESM.xlsx]

## Sheet: significant_results
phylum	metadata	value	coef	stderr	N	N.not.0	pval	qval		genus	metadata	value	coef	stderr	N	N.not.0	pval	qval
Mycoplasmoides	Environment	T.colubriformis	7.14916	0.960303	22	12	3.47748e-07	1.98216e-05		Mycoplasmoides	Environment	T.colubriformis	7.14916	0.960303	22	12	3.47748e-07	1.98216e-05
Succiniclasticum	Environment	T.colubriformis	-2.87763	0.608381	22	11	0.000128194	0.00365352		Succiniclasticum	Environment	T.colubriformis	-2.87763	0.608381	22	11	0.000128194	0.00365352
Stenotrophomonas	Environment	T.colubriformis	2.2505	0.797778	22	9	0.0105559	0.0462652		Stenotrophomonas	Environment	T.colubriformis	2.2505	0.797778	22	9	0.0105559	0.0462652
Saccharofermentans	Environment	T.colubriformis	-2.29192	0.709032	22	5	0.00417483	0.0462652		Saccharofermentans	Environment	T.colubriformis	-2.29192	0.709032	22	5	0.00417483	0.0462652
Lentihominibacter	Environment	T.colubriformis	-2.35792	0.833246	22	6	0.0103509	0.0462652		Lentihominibacter	Environment	T.colubriformis	-2.35792	0.833246	22	6	0.0103509	0.0462652
Butyrivibrio	Environment	T.colubriformis	-2.1208	0.687901	22	5	0.00586667	0.0462652		Butyrivibrio	Environment	T.colubriformis	-2.1208	0.687901	22	5	0.00586667	0.0462652
Ruminococcus	Environment	T.colubriformis	-2.06362	0.714722	22	7	0.00910828	0.0462652		Ruminococcus	Environment	T.colubriformis	-2.06362	0.714722	22	7	0.00910828	0.0462652
Eubacterium	Environment	T.colubriformis	-1.50756	0.536917	22	4	0.0108676	0.0462652		Eubacterium	Environment	T.colubriformis	-1.50756	0.536917	22	4	0.0108676	0.0462652
Pseudobutyrivibrio	Environment	T.colubriformis	-1.51509	0.508988	22	4	0.00745716	0.0462652		Pseudobutyrivibrio	Environment	T.colubriformis	-1.51509	0.508988	22	4	0.00745716	0.0462652
Flexilinea	Environment	T.colubriformis	-1.50233	0.463645	22	5	0.004101	0.0462652		Flexilinea	Environment	T.colubriformis	-1.50233	0.463645	22	5	0.004101	0.0462652
Selenomonas	Environment	T.colubriformis	-1.16726	0.412994	22	7	0.0104308	0.0462652		Selenomonas	Environment	T.colubriformis	-1.16726	0.412994	22	7	0.0104308	0.0462652
Anaerotignum	Environment	T.colubriformis	-1.26242	0.4139	22	3	0.00632052	0.0462652		Anaerotignum	Environment	T.colubriformis	-1.26242	0.4139	22	3	0.00632052	0.0462652
Syntrophococcus	Environment	T.colubriformis	-1.31018	0.404748	22	4	0.00413153	0.0462652		Syntrophococcus	Environment	T.colubriformis	-1.31018	0.404748	22	4	0.00413153	0.0462652
Blautia	Environment	T.colubriformis	-0.9362	0.33584	22	4	0.0113634	0.0462652		Blautia	Environment	T.colubriformis	-0.9362	0.33584	22	4	0.0113634	0.0462652
Pseudomonas	Environment	T.colubriformis	2.15013	0.83849	22	14	0.018499	0.0702963		Pseudomonas	Environment	T.colubriformis	2.15013	0.83849	22	14	0.018499	0.0702963
Schaalia	Environment	T.colubriformis	-0.785785	0.318312	22	3	0.0227027	0.0808783		Schaalia	Environment	T.colubriformis	-0.785785	0.318312	22	3	0.0227027	0.0808783
Limosilactobacillus	Environment	T.colubriformis	-0.981968	0.408344	22	3	0.0259872	0.0844346		Limosilactobacillus	Environment	T.colubriformis	-0.981968	0.408344	22	3	0.0259872	0.0844346
Stomatobaculum	Environment	T.colubriformis	-0.799549	0.334183	22	2	0.0266636	0.0844346		Stomatobaculum	Environment	T.colubriformis	-0.799549	0.334183	22	2	0.0266636	0.0844346
Ercella	Environment	T.colubriformis	-0.66206	0.285579	22	3	0.0311414	0.0934242		Ercella	Environment	T.colubriformis	-0.66206	0.285579	22	3	0.0311414	0.0934242
Staphylococcus	Environment	T.colubriformis	1.66824	0.733524	22	8	0.034115	0.0972278		Staphylococcus	Environment	T.colubriformis	1.66824	0.733524	22	8	0.034115	0.0972278
Mogibacterium	Environment	T.colubriformis	-1.15162	0.566092	22	5	0.0553949	0.150358		Mogibacterium	Environment	T.colubriformis	-1.15162	0.566092	22	5	0.0553949	0.150358
Lactobacillus	Environment	T.colubriformis	1.51287	0.790544	22	7	0.0700784	0.179331		Lactobacillus	Environment	T.colubriformis	1.51287	0.790544	22	7	0.0700784	0.179331
Treponema	Environment	T.colubriformis	-1.06104	0.559321	22	6	0.0723615	0.179331		Treponema	Environment	T.colubriformis	-1.06104	0.559321	22	6	0.0723615	0.179331
Bradyrhizobium	Environment	T.colubriformis	1.08164	0.602589	22	5	0.0877835	0.208486		Bradyrhizobium	Environment	T.colubriformis	1.08164	0.602589	22	5	0.0877835	0.208486
Acinetobacter	Environment	T.colubriformis	0.954533	0.622719	22	8	0.14098	0.321435		Acinetobacter	Environment	T.colubriformis	0.954533	0.622719	22	8	0.14098	0.321435
Dethiosulfovibrio	Environment	T.colubriformis	1.74384	1.19806	22	11	0.161035	0.328116		Dethiosulfovibrio	Environment	T.colubriformis	1.74384	1.19806	22	11	0.161035	0.328116
Bacillus	Environment	T.colubriformis	1.3221	0.908649	22	8	0.16118	0.328116		Bacillus	Environment	T.colubriformis	1.3221	0.908649	22	8	0.16118	0.328116
Oceanotoga	Environment	T.colubriformis	1.41645	0.95207	22	10	0.152412	0.328116		Oceanotoga	Environment	T.colubriformis	1.41645	0.95207	22	10	0.152412	0.328116
Sulfurospirillum	Environment	T.colubriformis	1.6004	1.15574	22	12	0.181388	0.345461		Sulfurospirillum	Environment	T.colubriformis	1.6004	1.15574	22	12	0.181388	0.345461
Akkermansia	Environment	T.colubriformis	-0.766565	0.554157	22	4	0.181821	0.345461		Akkermansia	Environment	T.colubriformis	-0.766565	0.554157	22	4	0.181821	0.345461
Enterococcus	Environment	T.colubriformis	1.57967	1.24634	22	11	0.219553	0.391079		Enterococcus	Environment	T.colubriformis	1.57967	1.24634	22	11	0.219553	0.391079
Methanobrevibacter	Environment	T.colubriformis	-0.807108	0.635962	22	9	0.218972	0.391079		Methanobrevibacter	Environment	T.colubriformis	-0.807108	0.635962	22	9	0.218972	0.391079
Helicobacter	Environment	T.colubriformis	0.903096	0.818799	22	5	0.283144	0.482521		Helicobacter	Environment	T.colubriformis	0.903096	0.818799	22	5	0.283144	0.482521
Vescimonas	Environment	T.colubriformis	-0.791869	0.725165	22	5	0.28782	0.482521		Vescimonas	Environment	T.colubriformis	-0.791869	0.725165	22	5	0.28782	0.482521
Escherichia	Environment	T.colubriformis	2.10223	1.99928	22	18	0.30557	0.48382		Escherichia	Environment	T.colubriformis	2.10223	1.99928	22	18	0.30557	0.48382
Polynucleobacter	Environment	T.colubriformis	0.614593	0.584456	22	3	0.30554	0.48382		Polynucleobacter	Environment	T.colubriformis	0.614593	0.584456	22	3	0.30554	0.48382
Pelomonas	Environment	T.colubriformis	0.624393	0.680749	22	7	0.369959	0.569938		Pelomonas	Environment	T.colubriformis	0.624393	0.680749	22	7	0.369959	0.569938
Bacteroides	Environment	T.colubriformis	-0.938888	1.14276	22	4	0.420991	0.631487		Bacteroides	Environment	T.colubriformis	-0.938888	1.14276	22	4	0.420991	0.631487
Olsenella	Environment	T.colubriformis	-0.395588	0.508364	22	4	0.445584	0.651239		Olsenella	Environment	T.colubriformis	-0.395588	0.508364	22	4	0.445584	0.651239
Tepidibacillus	Environment	T.colubriformis	0.585779	0.829768	22	5	0.488358	0.695911		Tepidibacillus	Environment	T.colubriformis	0.585779	0.829768	22	5	0.488358	0.695911
Cutibacterium	Environment	T.colubriformis	0.435131	0.655338	22	11	0.514285	0.714982		Cutibacterium	Environment	T.colubriformis	0.435131	0.655338	22	11	0.514285	0.714982
Streptococcus	Environment	T.colubriformis	-0.453857	0.713102	22	9	0.531698	0.72159		Streptococcus	Environment	T.colubriformis	-0.453857	0.713102	22	9	0.531698	0.72159
Clostridium	Environment	T.colubriformis	0.711455	1.77418	22	16	0.692668	0.895994		Clostridium	Environment	T.colubriformis	0.711455	1.77418	22	16	0.692668	0.895994
Aeromonas	Environment	T.colubriformis	0.273334	0.707322	22	6	0.703255	0.895994		Aeromonas	Environment	T.colubriformis	0.273334	0.707322	22	6	0.703255	0.895994
Methylobacterium	Environment	T.colubriformis	-0.17173	0.472166	22	3	0.719893	0.895994		Methylobacterium	Environment	T.colubriformis	-0.17173	0.472166	22	3	0.719893	0.895994
Ralstonia	Environment	T.colubriformis	0.108519	0.301968	22	2	0.723083	0.895994		Ralstonia	Environment	T.colubriformis	0.108519	0.301968	22	2	0.723083	0.895994
Campylobacter	Environment	T.colubriformis	-0.308229	0.94329	22	8	0.747245	0.906233		Campylobacter	Environment	T.colubriformis	-0.308229	0.94329	22	8	0.747245	0.906233
Bifidobacterium	Environment	T.colubriformis	0.157091	0.532673	22	6	0.771101	0.915682		Bifidobacterium	Environment	T.colubriformis	0.157091	0.532673	22	6	0.771101	0.915682
Prevotella	Environment	T.colubriformis	0.159306	0.718531	22	8	0.826788	0.961773		Prevotella	Environment	T.colubriformis	0.159306	0.718531	22	8	0.826788	0.961773
Methanobacterium	Environment	T.colubriformis	-0.081844	1.25554	22	10	0.948673	0.985461		Methanobacterium	Environment	T.colubriformis	-0.081844	1.25554	22	10	0.948673	0.985461
Lawsonella	Environment	T.colubriformis	-0.0520366	0.609695	22	6	0.932833	0.985461		Lawsonella	Environment	T.colubriformis	-0.0520366	0.609695	22	6	0.932833	0.985461
Sphingomonas	Environment	T.colubriformis	-0.0351584	0.583021	22	4	0.952512	0.985461		Sphingomonas	Environment	T.colubriformis	-0.0351584	0.583021	22	4	0.952512	0.985461
Ureaplasma	Environment	T.colubriformis	-0.0185661	0.603975	22	4	0.975782	0.985461		Ureaplasma	Environment	T.colubriformis	-0.0185661	0.603975	22	4	0.975782	0.985461
Methanoculleus	Environment	T.colubriformis	-0.0242808	0.496714	22	2	0.961498	0.985461		Methanoculleus	Environment	T.colubriformis	-0.0242808	0.496714	22	2	0.961498	0.985461
Corynebacterium	Environment	T.colubriformis	0.0699262	0.635187	22	3	0.913437	0.985461		Corynebacterium	Environment	T.colubriformis	0.0699262	0.635187	22	3	0.913437	0.985461
Nevskia	Environment	T.colubriformis	0.0346145	0.598513	22	3	0.954455	0.985461		Nevskia	Environment	T.colubriformis	0.0346145	0.598513	22	3	0.954455	0.985461
Anaerococcus	Environment	T.colubriformis	-0.00833453	0.451684	22	3	0.985461	0.985461		Anaerococcus	Environment	T.colubriformis	-0.00833453	0.451684	22	3	0.985461	0.985461
